# Supplementary material for: (E)-Isopropyl 3-(3,4-dihy­droxy­phen­yl)acrylate
Source: Acta Crystallogr Sect E Struct Rep Online. 2010 Nov 4;67(Pt 1):o17. doi: 10.1107/S1600536810044272 (PMC3050378; doi:10.1107/S1600536810044272)
Supplement: Supplementary file 1 [file e-67-00o17-sup1.cif]

##############################################################################
###                                                                        ###
###        Electronic paper (Acta Crystallographica Section E)             ###
###                                                                        ###
##############################################################################
#                                                                            #
# This CIF contains the data in a paper accepted for publication in Acta     #
# Crystallographica Section E. It conforms to the requirements of Notes      #
# for Authors for Section E, and has been peer reviewed under the auspices   #
# of the IUCr Commission on Journals.                                        #
#                                                                            #
# Full details of the Crystallographic Information File format               #
# are given in the paper "The Crystallographic Information File (CIF):       #
# a New Standard Archive File for Crystallography" by S. R. Hall, F. H.      #
# Allen and I. D. Brown [Acta Cryst. (1991), A47, 655-685].                  #
#                                                                            #
# The current version of the core CIF dictionary is obtainable from          #
# ftp://ftp.iucr.org/pub/cif_core.dic. The current version number is 2.4.    #
#                                                                            #
# Software is freely available for graphical display of the structure(s) in  #
# this CIF.  For information consult the CIF home page http://www.iucr.org/  #
# cif/home.html                                                              #
#                                                                            #
# This file may be used for bona fide research purposes within the           #
# scientific community so long as proper attribution is given to the journal # 
# article from which it was obtained.                                        #
#                                                                            #
##############################################################################
                                             
data_I
_audit_creation_method     SHELXL-97
_chemical_name_systematic
;
(<i>E</i>)-Isopropyl 3-(3,4-dihydroxyphenyl)acrylate
;
_chemical_name_common     ?
_chemical_formula_moiety     'C12 H14 O4'
_chemical_formula_sum     'C12 H14 O4'
_chemical_formula_iupac     'C12 H14 O4'
_chemical_formula_weight     222.23
_chemical_melting_point     415
_symmetry_cell_setting     triclinic
_symmetry_space_group_name_H-M     'P -1'
_symmetry_space_group_name_Hall     '-P 1'
loop_
    _symmetry_equiv_pos_as_xyz
    'x, y, z'
    '-x, -y, -z'
_cell_length_a     5.8830(14)
_cell_length_b     9.644(2)
_cell_length_c     11.428(3)
_cell_angle_alpha     65.690(2)
_cell_angle_beta     89.370(3)
_cell_angle_gamma     81.018(3)
_cell_volume     582.6(2)
_cell_formula_units_Z     2
_cell_measurement_reflns_used     966
_cell_measurement_theta_min     2.35
_cell_measurement_theta_max     26.48
_cell_measurement_temperature     296(2)
_exptl_crystal_description     block
_exptl_crystal_colour     colorless
_exptl_crystal_size_max     0.31
_exptl_crystal_size_mid     0.27
_exptl_crystal_size_min     0.19
_exptl_crystal_density_diffrn     1.267
_exptl_crystal_density_meas     ?
_exptl_crystal_density_method     'not measured'
_exptl_crystal_F_000     236
_exptl_absorpt_coefficient_mu     0.095
_exptl_absorpt_correction_type     none
_exptl_absorpt_process_details     ?
_exptl_absorpt_correction_T_min     ?
_exptl_absorpt_correction_T_max     ?
_exptl_special_details
;
;
_diffrn_ambient_temperature     296(2)
_diffrn_radiation_type     MoK\a
_diffrn_radiation_wavelength     0.71073
_diffrn_radiation_source     'fine-focus sealed tube'
_diffrn_radiation_monochromator     graphite
_diffrn_measurement_device_type     'Bruker APEXII CCD'
_diffrn_measurement_method     '\f and \w'
_diffrn_detector_area_resol_mean     ?
_diffrn_reflns_number     2938
_diffrn_reflns_av_R_equivalents     0.0146
_diffrn_reflns_av_sigmaI/netI     0.0278
_diffrn_reflns_theta_min     1.96
_diffrn_reflns_theta_max     25.10
_diffrn_reflns_theta_full     25.10
_diffrn_measured_fraction_theta_max     0.980
_diffrn_measured_fraction_theta_full     0.980
_diffrn_reflns_limit_h_min     -7
_diffrn_reflns_limit_h_max     4
_diffrn_reflns_limit_k_min     -11
_diffrn_reflns_limit_k_max     11
_diffrn_reflns_limit_l_min     -13
_diffrn_reflns_limit_l_max     13
_refine_special_details
;
Refinement of <i>F</i>^2^ against ALL reflections. The weighted <i>R</i>-factor
<i>wR</i> and goodness of fit <i>S</i> are based on <i>F</i>^2^, conventional
<i>R</i>-factors <i>R</i> are based on <i>F</i>, with <i>F</i> set to zero for
negative <i>F</i>^2^. The threshold expression of <i>F</i>^2^ >
\s(<i>F</i>^2^) is used only for calculating <i>R</i>-factors(gt) <i>etc</i>.
and is not relevant to the choice of reflections for refinement.
<i>R</i>-factors based on <i>F</i>^2^ are statistically about twice as large
as those based on <i>F</i>, and <i>R</i>- factors based on ALL data will be
even larger.
;
_reflns_number_total     2042
_reflns_number_gt     1436
_reflns_threshold_expression     I>2\s(I)
_refine_ls_structure_factor_coef     Fsqd
_refine_ls_matrix_type     full
_refine_ls_R_factor_all     0.0633
_refine_ls_R_factor_gt     0.0453
_refine_ls_wR_factor_gt     0.1301
_refine_ls_wR_factor_ref     0.1507
_refine_ls_goodness_of_fit_ref     1.045
_refine_ls_restrained_S_all     1.045
_refine_ls_number_reflns     2042
_refine_ls_number_parameters     150
_refine_ls_number_restraints     0
_refine_ls_hydrogen_treatment     constr
_refine_ls_weighting_scheme     calc
_refine_ls_weighting_details
         'calc w=1/[\s^2^(Fo^2^)+(0.0822P)^2^+0.0498P] where P=(Fo^2^+2Fc^2^)/3'
_atom_sites_solution_hydrogens     geom
_atom_sites_solution_primary     direct
_atom_sites_solution_secondary     difmap
_refine_ls_shift/su_max     0.000
_refine_ls_shift/su_mean     0.000
_refine_diff_density_max     0.156
_refine_diff_density_min     -0.132
_refine_ls_extinction_method     'SHELXL97 (Sheldrick, 2008)'
_refine_ls_extinction_coef     0.059(11)
_refine_ls_extinction_expression
                                  'Fc^*^=kFc[1+0.001xFc^2^\l^3^/sin(2\q)]^-1/4^'
loop_
    _atom_type_symbol
    _atom_type_description
    _atom_type_scat_dispersion_real
    _atom_type_scat_dispersion_imag
    _atom_type_scat_source
    'C' 'C' 0.0033 0.0016
                         'International Tables Vol C Tables 4.2.6.8 and 6.1.1.4'
    'H' 'H' 0.0000 0.0000
                         'International Tables Vol C Tables 4.2.6.8 and 6.1.1.4'
    'O' 'O' 0.0106 0.0060
                         'International Tables Vol C Tables 4.2.6.8 and 6.1.1.4'
_computing_data_collection     'APEX2 (Bruker, 2009)'
_computing_cell_refinement     'SAINT (Bruker, 2009)'
_computing_data_reduction     'SAINT (Bruker, 2009)'
_computing_structure_solution     'SHELXS97 (Sheldrick, 2008)'
_computing_structure_refinement     'SHELXL97 (Sheldrick, 2008)'
_computing_molecular_graphics     'SHELXTL (Sheldrick, 2008)'
_computing_publication_material     'SHELXTL (Sheldrick, 2008)'
loop_
    _atom_site_type_symbol
    _atom_site_label
    _atom_site_fract_x
    _atom_site_fract_y
    _atom_site_fract_z
    _atom_site_U_iso_or_equiv
    _atom_site_adp_type
    _atom_site_calc_flag
    _atom_site_refinement_flags
    _atom_site_occupancy
    _atom_site_disorder_assembly
    _atom_site_disorder_group
    O O1 0.2370(2) -0.06896(13) 0.33802(11) 0.0681(4) Uani d . 1 . .
    O O2 -0.0059(3) 0.11022(15) 0.18106(14) 0.0914(6) Uani d . 1 . .
    O O3 0.3441(2) 0.87422(13) -0.01294(13) 0.0716(4) Uani d . 1 . .
    H H3 0.2302 0.8794 -0.0562 0.107 Uiso calc R 1 . .
    O O4 0.7644(2) 0.80457(15) 0.11324(14) 0.0808(5) Uani d . 1 . .
    H H4 0.6907 0.8884 0.0653 0.121 Uiso calc R 1 . .
    C C1 -0.0940(5) -0.1810(3) 0.4336(3) 0.1171(10) Uani d . 1 . .
    H H1A -0.0341 -0.1952 0.5163 0.176 Uiso calc R 1 . .
    H H1B -0.1815 -0.2610 0.4439 0.176 Uiso calc R 1 . .
    H H1C -0.1918 -0.0823 0.3940 0.176 Uiso calc R 1 . .
    C C2 0.1019(4) -0.1880(2) 0.34997(19) 0.0718(6) Uani d . 1 . .
    H H2 0.0411 -0.1707 0.2647 0.086 Uiso calc R 1 . .
    C C3 0.2645(4) -0.3381(2) 0.4062(2) 0.0847(7) Uani d . 1 . .
    H H3A 0.3904 -0.3349 0.3515 0.127 Uiso calc R 1 . .
    H H3B 0.1847 -0.4205 0.4132 0.127 Uiso calc R 1 . .
    H H3C 0.3228 -0.3552 0.4900 0.127 Uiso calc R 1 . .
    C C4 0.1664(3) 0.0739(2) 0.25094(17) 0.0612(5) Uani d . 1 . .
    C C5 0.3170(3) 0.1807(2) 0.25085(17) 0.0631(5) Uani d . 1 . .
    H H5 0.4498 0.1430 0.3053 0.076 Uiso calc R 1 . .
    C C6 0.2693(3) 0.3291(2) 0.17549(16) 0.0585(5) Uani d . 1 . .
    H H6 0.1344 0.3605 0.1232 0.070 Uiso calc R 1 . .
    C C7 0.4000(3) 0.45108(19) 0.16300(15) 0.0539(5) Uani d . 1 . .
    C C8 0.6149(3) 0.4221(2) 0.22568(17) 0.0606(5) Uani d . 1 . .
    H H8 0.6797 0.3213 0.2795 0.073 Uiso calc R 1 . .
    C C9 0.7324(3) 0.5406(2) 0.20894(17) 0.0639(5) Uani d . 1 . .
    H H9 0.8752 0.5194 0.2522 0.077 Uiso calc R 1 . .
    C C10 0.6403(3) 0.69140(19) 0.12826(16) 0.0582(5) Uani d . 1 . .
    C C11 0.4264(3) 0.72247(19) 0.06532(15) 0.0550(5) Uani d . 1 . .
    C C12 0.3083(3) 0.60347(18) 0.08283(15) 0.0550(5) Uani d . 1 . .
    H H12 0.1645 0.6252 0.0403 0.066 Uiso calc R 1 . .
loop_
    _atom_site_aniso_label
    _atom_site_aniso_U_11
    _atom_site_aniso_U_22
    _atom_site_aniso_U_33
    _atom_site_aniso_U_12
    _atom_site_aniso_U_13
    _atom_site_aniso_U_23
    O1 0.0731(9) 0.0470(7) 0.0691(8) -0.0095(6) -0.0157(6) -0.0089(6)
    O2 0.1011(12) 0.0557(8) 0.0969(10) -0.0118(8) -0.0444(9) -0.0104(8)
    O3 0.0749(9) 0.0457(7) 0.0806(9) -0.0074(6) -0.0259(7) -0.0128(6)
    O4 0.0724(9) 0.0577(8) 0.1017(11) -0.0153(7) -0.0234(8) -0.0204(8)
    C1 0.0813(17) 0.0802(16) 0.167(3) -0.0154(13) 0.0211(17) -0.0286(17)
    C2 0.0847(14) 0.0521(11) 0.0697(12) -0.0175(10) -0.0131(10) -0.0139(9)
    C3 0.1079(18) 0.0533(11) 0.0819(14) -0.0073(11) 0.0031(12) -0.0192(10)
    C4 0.0665(12) 0.0488(10) 0.0578(10) -0.0044(9) -0.0117(9) -0.0132(8)
    C5 0.0617(11) 0.0536(11) 0.0644(11) -0.0074(9) -0.0098(9) -0.0153(9)
    C6 0.0622(11) 0.0515(10) 0.0549(10) -0.0062(8) -0.0053(8) -0.0161(8)
    C7 0.0561(10) 0.0501(10) 0.0515(9) -0.0055(8) -0.0005(7) -0.0180(8)
    C8 0.0613(11) 0.0503(10) 0.0593(10) -0.0018(8) -0.0065(8) -0.0143(8)
    C9 0.0550(10) 0.0594(11) 0.0686(11) -0.0038(9) -0.0117(9) -0.0196(9)
    C10 0.0574(11) 0.0533(10) 0.0610(10) -0.0099(8) -0.0040(8) -0.0204(8)
    C11 0.0593(10) 0.0459(9) 0.0537(9) -0.0051(8) -0.0066(8) -0.0157(8)
    C12 0.0539(10) 0.0517(10) 0.0540(9) -0.0049(8) -0.0072(8) -0.0176(8)
_geom_special_details
;
All e.s.d.'s (except the e.s.d. in the dihedral angle between two l.s. planes)
are estimated using the full covariance matrix. The cell e.s.d.'s are taken
into account individually in the estimation of e.s.d.'s in distances, angles
and torsion angles; correlations between e.s.d.'s in cell parameters are only
used when they are defined by crystal symmetry. An approximate (isotropic)
treatment of cell e.s.d.'s is used for estimating e.s.d.'s involving l.s.
planes.
;
loop_
    _geom_bond_atom_site_label_1
    _geom_bond_atom_site_label_2
    _geom_bond_site_symmetry_2
    _geom_bond_distance
    _geom_bond_publ_flag
    O1 C4 . 1.327(2) ?
    O1 C2 . 1.457(2) ?
    O2 C4 . 1.210(2) ?
    O3 C11 . 1.3735(19) ?
    O3 H3 . 0.8200 ?
    O4 C10 . 1.358(2) ?
    O4 H4 . 0.8200 ?
    C1 C2 . 1.500(3) ?
    C1 H1A . 0.9600 ?
    C1 H1B . 0.9600 ?
    C1 H1C . 0.9600 ?
    C2 C3 . 1.496(3) ?
    C2 H2 . 0.9800 ?
    C3 H3A . 0.9600 ?
    C3 H3B . 0.9600 ?
    C3 H3C . 0.9600 ?
    C4 C5 . 1.459(3) ?
    C5 C6 . 1.317(2) ?
    C5 H5 . 0.9300 ?
    C6 C7 . 1.462(2) ?
    C6 H6 . 0.9300 ?
    C7 C8 . 1.391(3) ?
    C7 C12 . 1.395(2) ?
    C8 C9 . 1.372(3) ?
    C8 H8 . 0.9300 ?
    C9 C10 . 1.386(2) ?
    C9 H9 . 0.9300 ?
    C10 C11 . 1.384(2) ?
    C11 C12 . 1.377(2) ?
    C12 H12 . 0.9300 ?
loop_
    _geom_angle_atom_site_label_1
    _geom_angle_atom_site_label_2
    _geom_angle_atom_site_label_3
    _geom_angle_site_symmetry_1
    _geom_angle_site_symmetry_3
    _geom_angle
    _geom_angle_publ_flag
    C4 O1 C2 . . 118.69(14) ?
    C11 O3 H3 . . 109.5 ?
    C10 O4 H4 . . 109.5 ?
    C2 C1 H1A . . 109.5 ?
    C2 C1 H1B . . 109.5 ?
    H1A C1 H1B . . 109.5 ?
    C2 C1 H1C . . 109.5 ?
    H1A C1 H1C . . 109.5 ?
    H1B C1 H1C . . 109.5 ?
    O1 C2 C3 . . 106.18(17) ?
    O1 C2 C1 . . 108.92(17) ?
    C3 C2 C1 . . 112.69(18) ?
    O1 C2 H2 . . 109.7 ?
    C3 C2 H2 . . 109.7 ?
    C1 C2 H2 . . 109.7 ?
    C2 C3 H3A . . 109.5 ?
    C2 C3 H3B . . 109.5 ?
    H3A C3 H3B . . 109.5 ?
    C2 C3 H3C . . 109.5 ?
    H3A C3 H3C . . 109.5 ?
    H3B C3 H3C . . 109.5 ?
    O2 C4 O1 . . 123.04(17) ?
    O2 C4 C5 . . 124.39(16) ?
    O1 C4 C5 . . 112.57(15) ?
    C6 C5 C4 . . 121.51(17) ?
    C6 C5 H5 . . 119.2 ?
    C4 C5 H5 . . 119.2 ?
    C5 C6 C7 . . 128.67(18) ?
    C5 C6 H6 . . 115.7 ?
    C7 C6 H6 . . 115.7 ?
    C8 C7 C12 . . 118.10(16) ?
    C8 C7 C6 . . 122.98(16) ?
    C12 C7 C6 . . 118.91(16) ?
    C9 C8 C7 . . 120.69(17) ?
    C9 C8 H8 . . 119.7 ?
    C7 C8 H8 . . 119.7 ?
    C8 C9 C10 . . 120.69(17) ?
    C8 C9 H9 . . 119.7 ?
    C10 C9 H9 . . 119.7 ?
    O4 C10 C11 . . 122.00(15) ?
    O4 C10 C9 . . 118.59(16) ?
    C11 C10 C9 . . 119.41(16) ?
    O3 C11 C12 . . 123.54(15) ?
    O3 C11 C10 . . 116.67(15) ?
    C12 C11 C10 . . 119.79(15) ?
    C11 C12 C7 . . 121.31(16) ?
    C11 C12 H12 . . 119.3 ?
    C7 C12 H12 . . 119.3 ?
loop_
    _geom_torsion_atom_site_label_1
    _geom_torsion_atom_site_label_2
    _geom_torsion_atom_site_label_3
    _geom_torsion_atom_site_label_4
    _geom_torsion_site_symmetry_1
    _geom_torsion_site_symmetry_2
    _geom_torsion_site_symmetry_3
    _geom_torsion_site_symmetry_4
    _geom_torsion
    _geom_torsion_publ_flag
    C4 O1 C2 C3 . . . . 155.38(16) ?
    C4 O1 C2 C1 . . . . -83.0(2) ?
    C2 O1 C4 O2 . . . . 0.3(3) ?
    C2 O1 C4 C5 . . . . 179.43(15) ?
    O2 C4 C5 C6 . . . . 2.5(3) ?
    O1 C4 C5 C6 . . . . -176.64(16) ?
    C4 C5 C6 C7 . . . . -179.87(16) ?
    C5 C6 C7 C8 . . . . 5.7(3) ?
    C5 C6 C7 C12 . . . . -175.59(17) ?
    C12 C7 C8 C9 . . . . 0.1(3) ?
    C6 C7 C8 C9 . . . . 178.84(17) ?
    C7 C8 C9 C10 . . . . -0.6(3) ?
    C8 C9 C10 O4 . . . . -179.05(16) ?
    C8 C9 C10 C11 . . . . 0.8(3) ?
    O4 C10 C11 O3 . . . . -0.4(3) ?
    C9 C10 C11 O3 . . . . 179.78(16) ?
    O4 C10 C11 C12 . . . . 179.41(17) ?
    C9 C10 C11 C12 . . . . -0.4(3) ?
    O3 C11 C12 C7 . . . . 179.71(14) ?
    C10 C11 C12 C7 . . . . -0.1(3) ?
    C8 C7 C12 C11 . . . . 0.2(3) ?
    C6 C7 C12 C11 . . . . -178.53(15) ?
loop_
    _geom_hbond_atom_site_label_D
    _geom_hbond_atom_site_label_H
    _geom_hbond_atom_site_label_A
    _geom_hbond_site_symmetry_A
    _geom_hbond_distance_DH
    _geom_hbond_distance_HA
    _geom_hbond_distance_DA
    _geom_hbond_angle_DHA
    _geom_hbond_publ_flag
    O3 H3 O2 2_565 0.82 1.916 2.725(2) 168.96 yes
    O4 H4 O3 2_675 0.82 2.090 2.792(2) 143.34 yes
    O4 H4 O3 1_555 0.82 2.281 2.721(2) 114.13 yes
data_global
_journal_date_recd_electronic     2010-10-25
_journal_date_accepted     2010-10-29
_journal_name_full     'Acta Crystallographica, Section E'
_journal_year     2011
_journal_volume     67
_journal_issue      1
_journal_page_first     o17
_journal_page_last     o17
_journal_paper_category     QO
_journal_coeditor_code     LH5158
_publ_contact_author_name     'Professor. Xiao-Hui Zheng'
_publ_contact_author_address
;
College of Life Scineces, Northwest University
Xi'an, 710069
People's Republic of china
;
_publ_contact_author_email     zhengxh@nwu.edu.cn
_publ_contact_author_fax     '86-29-88302686'
_publ_contact_author_phone     '86-29-88302686'
_publ_section_title
;
(<i>E</i>)-Isopropyl 3-(3,4-dihydroxyphenyl)acrylate
;
loop_
    _publ_author_name
    _publ_author_address
    'Xu-Ji Shen'
;
College of Life Sciences, Northwest University
Xi'an 710069
People's Republic of China
;
    'Shi-Yu Liu'
;
Affiliated High School, Northwest University
Xi'an 710069
People's Republic of China
;
    'Pu Jia'
;
College of Life Sciences, Northwest University
Xi'an 710069
People's Republic of China
;
    'Shi-Xiang Wang'
;
College of Life Sciences, Northwest University
Xi'an 710069
People's Republic of China
;
    'Xiao-Hui Zheng'
;
College of Life Sciences, Northwest University
Xi'an 710069
People's Republic of China
;
_publ_section_synopsis     .
