# Supplementary material for: (E)-Isopropyl 3-(3,4-dihy­droxy­phen­yl)acrylate
Source: Acta Crystallogr Sect E Struct Rep Online. 2010 Nov 4;67(Pt 1):o17. doi: 10.1107/S1600536810044272 (PMC3050378; doi:10.1107/S1600536810044272)
Supplement: Supplementary file 2 [file e-67-00o17-Isup2.hkl]

# 
# h,k,l, Fc-squared, Fo-squared, sigma(Fo-squared) and status flag 
# 
data_I
_shelx_title ' xb4083_0m in P-1' 
_shelx_refln_list_code          4 
_shelx_F_calc_maximum       96.02 
_exptl_crystal_F_000       236.00 
_reflns_d_resolution_high  0.8378 
 
loop_ 
 _symmetry_equiv_pos_as_xyz 
 'x, y, z' 
 '-x, -y, -z' 
 
_cell_length_a     5.8830 
_cell_length_b     9.6437 
_cell_length_c    11.4282 
_cell_angle_alpha  65.690 
_cell_angle_beta   89.370 
_cell_angle_gamma  81.018 
 
_shelx_F_squared_multiplier     1.000 
 
loop_ 
 _refln_index_h 
 _refln_index_k 
 _refln_index_l 
 _refln_F_squared_calc 
 _refln_F_squared_meas 
 _refln_F_squared_sigma 
 _refln_observed_status 
   1   0   0       83.79       71.93      1.20 o 
   2   0   0     1576.83     1571.19     23.21 o 
   3   0   0      388.61      398.39      6.22 o 
   4   0   0        0.42       -0.04      0.16 o 
   5   0   0        0.26        0.37      0.37 o 
   6   0   0        5.25        4.97      0.73 o 
  -6   1   0        6.71        6.94      0.80 o 
  -5   1   0        0.20        0.00      0.29 o 
  -4   1   0       17.90       20.85      0.75 o 
  -3   1   0      157.38      170.95      2.96 o 
  -2   1   0      138.80      133.91      2.28 o 
  -1   1   0     1770.16     1828.91     26.90 o 
   0   1   0       32.97       41.54      1.10 o 
   1   1   0      895.45      407.02      8.82 o 
   2   1   0       26.30       28.05      1.50 o 
   3   1   0        9.13        7.21      0.30 o 
   4   1   0        9.98        9.21      0.66 o 
   5   1   0        0.35        0.37      0.29 o 
   6   1   0        3.56        3.29      0.66 o 
   7   1   0        0.62        0.22      0.51 o 
  -6   2   0        0.84        0.80      0.51 o 
  -5   2   0        2.60        3.07      0.51 o 
  -4   2   0        0.46        0.35      0.37 o 
  -3   2   0        3.40        3.99      0.31 o 
  -2   2   0        4.66        4.82      0.28 o 
  -1   2   0       24.50       28.83      1.10 o 
   0   2   0      259.35      251.96      3.68 o 
   1   2   0       51.92       52.85      0.95 o 
   2   2   0       25.07       25.78      0.88 o 
   3   2   0        1.39        1.10      0.12 o 
   4   2   0       10.48       11.19      0.73 o 
   5   2   0       13.27       14.84      1.02 o 
   6   2   0        3.54        5.12      0.80 o 
   7   2   0        0.70        0.29      0.51 o 
  -6   3   0        0.98        0.66      0.51 o 
  -5   3   0        3.00        0.66      0.44 o 
  -4   3   0       15.81       19.05      0.79 o 
  -3   3   0       19.72       20.55      0.74 o 
  -2   3   0       11.85       12.30      0.66 o 
  -1   3   0      949.10      973.03     14.54 o 
   0   3   0      450.93      454.59      6.60 o 
   1   3   0       42.00       38.98      0.62 o 
   3   3   0      171.83      183.60      3.06 o 
   4   3   0       73.19       69.62      2.20 o 
   5   3   0        0.19        0.15      0.37 o 
   6   3   0        5.27        4.24      0.73 o 
  -5   4   0       12.25       13.73      0.82 o 
  -4   4   0        0.53       -0.15      0.23 o 
  -3   4   0        1.59        1.63      0.30 o 
  -2   4   0       36.52       28.02      0.95 o 
  -1   4   0      265.21      289.67      3.61 o 
   0   4   0      629.88      705.97     10.37 o 
   1   4   0       85.31       90.53      1.25 o 
   2   4   0        2.84        2.54      0.19 o 
   3   4   0      424.42      435.73      6.83 o 
   4   4   0        5.56        5.04      0.51 o 
   5   4   0       71.04       77.86      2.56 o 
   6   4   0        8.41        8.77      0.95 o 
  -5   5   0       12.37       12.50      1.32 o 
  -4   5   0        0.78        0.22      0.51 o 
  -3   5   0        0.88        0.15      0.44 o 
  -2   5   0        3.80        2.78      0.58 o 
  -1   5   0       12.68       15.22      0.56 o 
   0   5   0       42.24       48.42      1.10 o 
   1   5   0        0.23        0.64      0.13 o 
   2   5   0        5.47        5.80      0.26 o 
   3   5   0       24.54       21.66      0.62 o 
   4   5   0        7.20        7.16      0.58 o 
   5   5   0        3.21        1.97      0.51 o 
   6   5   0        0.82        0.88      0.51 o 
  -5   6   0       10.21       10.97      1.32 o 
  -4   6   0        0.00        0.29      0.51 o 
  -3   6   0        8.07        6.87      0.95 o 
  -2   6   0        9.53        9.06      0.95 o 
  -1   6   0        0.49        0.24      0.29 o 
   0   6   0        0.04       -0.06      0.12 o 
   1   6   0        2.56        2.81      0.31 o 
   2   6   0       11.11        9.16      0.66 o 
   3   6   0        0.56        1.47      0.37 o 
   4   6   0        2.03        0.66      0.29 o 
  -4   7   0        1.44        2.63      0.80 o 
  -3   7   0       12.13        8.04      1.10 o 
  -2   7   0        2.00        1.10      0.58 o 
  -1   7   0       11.26        9.94      0.55 o 
   0   7   0        0.74        0.12      0.20 o 
   1   7   0      413.92      431.34      6.73 o 
   2   7   0      273.19      284.40      4.66 o 
   3   7   0       51.64       51.50      1.61 o 
   4   7   0       62.44       58.39      1.90 o 
   5   7   0        1.39        1.10      0.37 o 
  -3   8   0        0.03       -0.15      0.58 o 
  -2   8   0       49.44       45.35      2.56 o 
  -1   8   0       11.98       11.73      0.64 o 
   0   8   0       93.27       90.46      1.99 o 
   1   8   0       17.71       18.77      0.75 o 
   2   8   0       10.32       11.55      0.63 o 
   3   8   0        8.30        9.36      0.66 o 
   4   8   0        0.93        0.95      0.37 o 
   5   8   0        0.29        0.51      0.37 o 
  -2   9   0        0.03        0.15      0.66 o 
  -1   9   0        2.24        1.83      0.80 o 
   0   9   0        1.71        1.38      0.69 o 
   1   9   0        2.55        2.58      0.39 o 
   2   9   0        0.29        0.43      0.25 o 
   3   9   0        3.24        3.36      0.51 o 
   4   9   0        1.63        1.32      0.44 o 
   0  10   0        2.58        2.76      0.55 o 
   1  10   0        6.20        7.48      0.69 o 
   2  10   0        0.01       -0.17      0.27 o 
   3  10   0        1.74        3.29      0.58 o 
  -2 -10   1        0.18        0.29      0.37 o 
  -1 -10   1        0.50        0.83      0.33 o 
  -4  -9   1        0.13        0.00      0.29 o 
  -3  -9   1        0.05        0.58      0.29 o 
  -2  -9   1        0.49        0.80      0.32 o 
  -1  -9   1        4.90        5.66      0.52 o 
   0  -9   1        2.52        1.88      0.39 o 
   1  -9   1        1.92        0.58      0.66 o 
   2  -9   1        0.38        0.80      0.73 o 
  -5  -8   1        0.58        0.07      0.29 o 
  -4  -8   1        0.01       -0.07      0.29 o 
  -3  -8   1        0.47        0.58      0.29 o 
  -2  -8   1       38.10       45.15      1.33 o 
  -1  -8   1        5.02        4.88      0.44 o 
   0  -8   1        5.47        6.39      0.55 o 
   1  -8   1        1.89        1.63      0.33 o 
   2  -8   1        2.52        3.29      0.88 o 
   3  -8   1        0.23        2.12      0.88 o 
  -5  -7   1        0.21        0.00      0.29 o 
  -4  -7   1       13.30       11.19      0.80 o 
  -3  -7   1       31.61       29.03      1.17 o 
  -2  -7   1        3.69        2.41      0.32 o 
  -1  -7   1      540.71      596.52      9.04 o 
   0  -7   1        9.43        7.33      0.51 o 
   1  -7   1       27.27       25.24      1.76 o 
   2  -7   1       24.41       29.54      1.90 o 
   3  -7   1        0.01        0.58      0.58 o 
   4  -7   1        0.49       -0.37      0.51 o 
  -5  -6   1        0.87        0.07      0.29 o 
  -4  -6   1       22.42       17.62      0.88 o 
  -3  -6   1        0.20       -0.07      0.22 o 
  -2  -6   1       61.64       69.16      1.51 o 
  -1  -6   1      103.57       94.46      1.90 o 
   0  -6   1       92.60       88.64      2.78 o 
   1  -6   1        0.91        1.14      0.51 o 
   2  -6   1        3.37        2.63      0.66 o 
   3  -6   1        5.63        7.97      1.10 o 
   4  -6   1        6.26        5.99      1.02 o 
  -6  -5   1        1.14        1.46      0.58 o 
  -5  -5   1        0.46        0.15      0.37 o 
  -4  -5   1        7.61        6.80      0.58 o 
  -3  -5   1        5.65        5.42      0.33 o 
  -2  -5   1       15.17       13.57      0.54 o 
  -1  -5   1       52.14       50.12      1.14 o 
   0  -5   1       71.13       72.34      1.47 o 
   1  -5   1       16.38       14.19      0.55 o 
   2  -5   1        1.02        0.51      0.37 o 
   3  -5   1       30.38       32.03      1.76 o 
   4  -5   1       25.37       32.10      1.90 o 
   5  -5   1        4.08        3.58      0.95 o 
  -6  -4   1        1.47        1.46      0.51 o 
  -5  -4   1        1.31        1.32      0.44 o 
  -4  -4   1        0.27        0.07      0.22 o 
  -3  -4   1       15.34       14.40      0.73 o 
  -2  -4   1        0.00        0.05      0.09 o 
  -1  -4   1       18.73       19.05      0.39 o 
   0  -4   1       33.53       39.38      0.91 o 
   1  -4   1      729.95      780.48      9.24 o 
   2  -4   1        0.80        0.14      0.37 o 
   3  -4   1      333.45      324.64      5.48 o 
   4  -4   1       85.53       94.82      2.16 o 
   5  -4   1        2.36        1.93      0.46 o 
  -6  -3   1        0.37       -0.29      0.44 o 
  -5  -3   1       16.52       22.88      1.24 o 
  -4  -3   1       63.40       69.16      2.20 o 
  -3  -3   1      266.04      285.65      4.53 o 
  -2  -3   1      809.15      855.50     12.81 o 
  -1  -3   1      671.49      632.29      8.44 o 
   0  -3   1      127.19      123.38      2.03 o 
   1  -3   1       77.67       83.98      1.21 o 
   2  -3   1      431.23      474.99      7.43 o 
   3  -3   1       83.64       82.74      1.79 o 
   4  -3   1      153.91      154.99      3.02 o 
   5  -3   1        2.49        1.86      0.44 o 
   6  -3   1        1.01        0.58      0.51 o 
  -6  -2   1       52.18       56.47      2.27 o 
  -5  -2   1       51.98       59.04      2.19 o 
  -4  -2   1       10.20       10.16      0.73 o 
  -3  -2   1      156.78      159.23      2.64 o 
  -2  -2   1       55.66       53.01      1.01 o 
  -1  -2   1      620.02      621.01      8.59 o 
   0  -2   1        2.15        1.81      0.12 o 
   1  -2   1       32.81       25.98      1.02 o 
   2  -2   1      211.35      221.31      3.65 o 
   3  -2   1       20.13       22.24      1.06 o 
   4  -2   1        0.07        0.13      0.18 o 
   5  -2   1        0.00        0.22      0.58 o 
   6  -2   1        1.75        2.12      0.66 o 
  -6  -1   1        6.56        8.41      0.95 o 
  -5  -1   1        1.35        2.05      0.51 o 
  -4  -1   1        0.54        0.29      0.29 o 
  -3  -1   1      307.24      327.58      6.82 o 
  -2  -1   1       76.65       82.27      2.05 o 
  -1  -1   1       42.08       45.15      1.17 o 
   0  -1   1      410.53      400.45      4.68 o 
   1  -1   1       56.96       51.91      1.47 o 
   2  -1   1      127.41      125.13      3.16 o 
   3  -1   1        1.45        1.63      0.26 o 
   4  -1   1        0.28        1.14      0.33 o 
   5  -1   1       14.59       14.18      0.95 o 
   6  -1   1       15.77       17.47      1.24 o 
  -6   0   1        1.42        3.14      0.66 o 
  -5   0   1        9.86        7.68      0.80 o 
  -4   0   1        7.75        8.11      0.66 o 
  -3   0   1      143.52      150.49      5.21 o 
  -2   0   1        5.29        4.33      0.44 o 
  -1   0   1      107.06      102.95      2.36 o 
   0   0   1     1496.88     1260.97    106.51 o 
   1   0   1     3310.22     3212.68     68.61 o 
   2   0   1      118.53      104.37      2.64 o 
   3   0   1      307.73      322.23      5.16 o 
   4   0   1        0.11        0.04      0.16 o 
   5   0   1        4.71        5.12      0.66 o 
   6   0   1       11.19        9.80      0.95 o 
  -6   1   1        0.92        1.32      0.51 o 
  -5   1   1        0.73        0.88      0.37 o 
  -4   1   1        0.17        0.18      0.16 o 
  -3   1   1      313.23      341.71      5.45 o 
  -2   1   1       11.22       10.85      0.44 o 
  -1   1   1     1096.02     1022.58     15.14 o 
   0   1   1        9.01        9.66      0.23 o 
   1   1   1      609.46      543.68     11.76 o 
   2   1   1      255.31      264.28      5.91 o 
   3   1   1      180.83      166.54      2.83 o 
   4   1   1       11.42        8.86      0.44 o 
   5   1   1        1.36        1.24      0.37 o 
   6   1   1        4.17        4.82      0.73 o 
  -6   2   1        3.39        5.12      0.80 o 
  -5   2   1        0.02        0.07      0.29 o 
  -4   2   1       99.21      107.16      2.20 o 
  -3   2   1       87.88       85.91      1.76 o 
  -2   2   1      152.78      150.46      2.59 o 
  -1   2   1        8.17        8.39      0.30 o 
   0   2   1       59.94       66.55      1.15 o 
   1   2   1      303.94      282.05      6.40 o 
   2   2   1      157.21      156.22      3.68 o 
   3   2   1        3.80        2.20      0.62 o 
   4   2   1       22.47       21.05      0.67 o 
   5   2   1       10.95       10.60      0.88 o 
   6   2   1       30.43       31.59      1.61 o 
   7   2   1        0.79        1.61      0.58 o 
  -6   3   1        1.74        1.68      0.58 o 
  -5   3   1        0.38        1.24      0.44 o 
  -4   3   1        8.36        7.56      0.54 o 
  -3   3   1      116.46      114.11      2.24 o 
  -2   3   1       18.15       14.37      0.53 o 
  -1   3   1      131.60      132.82      3.53 o 
   0   3   1      633.24      651.86      9.03 o 
   1   3   1       13.86       13.61      0.38 o 
   2   3   1      298.55      338.60      7.68 o 
   4   3   1       94.87       92.43      2.71 o 
   5   3   1      280.20      280.17      6.76 o 
   6   3   1        0.00        0.07      0.37 o 
  -6   4   1        0.63        0.22      0.51 o 
  -5   4   1        6.58        6.73      0.80 o 
  -4   4   1        1.40        1.22      0.30 o 
  -3   4   1       10.38       11.43      0.54 o 
  -2   4   1        0.13        0.28      0.12 o 
  -1   4   1      612.58      699.35     15.78 o 
   0   4   1       82.21       85.03      1.16 o 
   1   4   1      455.34      469.23      6.88 o 
   2   4   1       86.80      104.32      1.90 o 
   3   4   1       44.11       40.69      1.35 o 
   4   4   1       43.92       44.77      1.61 o 
   5   4   1       57.29       67.09      2.27 o 
   6   4   1       11.82       12.50      1.10 o 
  -4   5   1      184.03      207.30      5.35 o 
  -3   5   1        4.27        3.88      0.84 o 
  -2   5   1      245.37      252.36      6.69 o 
  -1   5   1        0.13        0.09      0.06 o 
   0   5   1       18.41       19.49      0.57 o 
   1   5   1        7.44        7.93      0.23 o 
   2   5   1      189.16      203.19      2.67 o 
   3   5   1       46.31       48.73      1.16 o 
   4   5   1       32.15       27.43      1.17 o 
   5   5   1        3.80        3.80      0.58 o 
   6   5   1        0.25        0.58      0.44 o 
  -5   6   1        5.44        4.09      1.02 o 
  -4   6   1        6.81        7.02      1.10 o 
  -3   6   1        0.00       -0.22      0.37 o 
  -2   6   1       27.80       29.55      1.68 o 
  -1   6   1       41.13       44.93      1.11 o 
   0   6   1       13.19       14.60      0.55 o 
   1   6   1        0.54        0.49      0.22 o 
   2   6   1        5.65        3.92      0.37 o 
   3   6   1        2.28        2.22      0.24 o 
   4   6   1        2.69        2.85      0.44 o 
   5   6   1        2.97        2.27      0.51 o 
   6   6   1        0.36        1.02      0.58 o 
  -4   7   1        0.21        0.22      0.58 o 
  -3   7   1        1.60        1.83      0.73 o 
  -2   7   1       20.29       18.72      1.46 o 
  -1   7   1       21.80       23.02      0.81 o 
   0   7   1      184.37      196.24      3.41 o 
   1   7   1        1.66        1.51      0.26 o 
   2   7   1       70.26       72.84      2.12 o 
   3   7   1        8.07        9.91      1.28 o 
   4   7   1        3.86        2.34      0.37 o 
   5   7   1        0.23       -0.15      0.22 o 
  -3   8   1        2.51        3.36      0.95 o 
  -2   8   1        6.46        6.21      1.10 o 
  -1   8   1       27.29       26.11      1.83 o 
   0   8   1       22.00       24.90      0.88 o 
   1   8   1      143.48      155.42      2.91 o 
   2   8   1       13.25       12.21      0.88 o 
   3   8   1        0.10       -0.15      0.20 o 
   4   8   1        2.90        1.83      0.37 o 
   5   8   1        0.43       -0.07      0.29 o 
  -2   9   1        0.01        0.29      0.66 o 
  -1   9   1       12.62       13.09      1.46 o 
   0   9   1        1.54        1.39      0.55 o 
   1   9   1       33.70       36.65      1.17 o 
   2   9   1        0.44        0.40      0.26 o 
   3   9   1        0.07        0.00      0.29 o 
   4   9   1        0.00        0.00      0.29 o 
  -1  10   1        2.11        2.49      0.95 o 
   0  10   1        0.50        0.90      0.33 o 
   1  10   1        1.37        1.32      0.37 o 
   2  10   1        6.94        7.19      0.57 o 
   3  10   1        0.06        0.00      0.29 o 
  -3  -9   2        0.95        1.10      0.44 o 
  -2  -9   2        7.52        9.21      0.80 o 
  -1  -9   2        0.15       -0.09      0.33 o 
   0  -9   2        0.34        0.12      0.26 o 
   1  -9   2        4.21        4.90      1.17 o 
  -4  -8   2        1.79        2.19      0.51 o 
  -3  -8   2        1.05        1.02      0.37 o 
  -2  -8   2       10.77       11.18      0.80 o 
  -1  -8   2        0.70        0.42      0.25 o 
   0  -8   2        3.88        2.97      1.06 o 
   1  -8   2       14.46       13.22      0.74 o 
   2  -8   2        6.58        5.26      1.10 o 
  -5  -7   2        0.54        0.44      0.29 o 
  -4  -7   2        6.20        7.24      0.66 o 
  -3  -7   2       31.29       33.42      1.32 o 
  -2  -7   2       13.23       14.27      0.68 o 
  -1  -7   2       21.74       18.37      0.78 o 
   0  -7   2       29.47       27.57      0.97 o 
   1  -7   2       30.71       25.83      0.97 o 
   2  -7   2        3.88        2.56      0.73 o 
   3  -7   2        0.97        0.51      0.58 o 
  -5  -6   2        0.85        0.15      0.29 o 
  -4  -6   2        8.12        6.80      0.66 o 
  -3  -6   2       43.84       41.04      1.46 o 
  -2  -6   2       35.38       35.33      2.60 o 
  -1  -6   2       18.30       20.15      0.73 o 
   0  -6   2        5.76        5.63      0.66 o 
   1  -6   2       51.09       49.68      1.31 o 
   2  -6   2       16.42       11.62      1.17 o 
   3  -6   2        1.58        1.17      0.66 o 
   4  -6   2        2.03        2.05      0.80 o 
  -6  -5   2        0.00       -0.44      0.44 o 
  -5  -5   2        0.93        1.02      0.51 o 
  -4  -5   2        6.45        7.22      0.99 o 
  -3  -5   2        1.73        1.90      0.37 o 
  -2  -5   2        0.32        0.19      0.13 o 
  -1  -5   2       10.27        9.24      1.13 o 
   0  -5   2        0.90        0.57      0.19 o 
   1  -5   2       55.08       63.17      1.42 o 
   2  -5   2        9.38        7.97      0.95 o 
   3  -5   2       15.08       14.84      1.32 o 
   4  -5   2        3.06        3.00      0.80 o 
   5  -5   2        3.99        2.56      0.88 o 
  -6  -4   2        0.08        0.44      0.51 o 
  -5  -4   2        1.62        2.70      0.58 o 
  -4  -4   2       68.37       69.23      2.20 o 
  -3  -4   2       29.13       29.45      0.78 o 
  -2  -4   2       48.00       54.33      1.06 o 
  -1  -4   2       73.97       73.82      1.10 o 
   0  -4   2       22.20       18.34      0.60 o 
   1  -4   2       64.91       73.97      1.53 o 
   2  -4   2       97.90       98.08      3.22 o 
   3  -4   2      104.23      112.87      2.34 o 
   4  -4   2      234.47      259.96      7.19 o 
   5  -4   2        1.54        2.05      0.73 o 
  -6  -3   2       14.43       15.72      1.24 o 
  -5  -3   2       32.83       36.79      1.61 o 
  -4  -3   2       20.82       19.89      1.02 o 
  -3  -3   2       17.59       21.86      0.95 o 
  -2  -3   2      108.59      112.16      1.57 o 
  -1  -3   2      109.56      110.67      1.50 o 
   0  -3   2      654.94      753.36     10.78 o 
   1  -3   2      250.57      269.79      4.16 o 
   2  -3   2       19.39       17.84      1.02 o 
   3  -3   2       73.83       70.54      1.62 o 
   4  -3   2        0.03        0.15      0.23 o 
   5  -3   2       15.71       14.30      2.23 o 
   6  -3   2        0.51        0.58      0.51 o 
  -6  -2   2       30.36       37.22      1.83 o 
  -5  -2   2      138.37      160.09      4.32 o 
  -4  -2   2        0.70        0.51      0.29 o 
  -3  -2   2      222.16      227.81      5.29 o 
  -2  -2   2       32.82       37.04      0.80 o 
  -1  -2   2      255.53      245.69      3.54 o 
   0  -2   2       35.33       32.18      0.52 o 
   1  -2   2       65.86       76.38      1.37 o 
   2  -2   2      324.48      312.83      7.45 o 
   3  -2   2        1.75        1.80      0.26 o 
   4  -2   2        2.09        1.60      0.33 o 
   5  -2   2       11.63       11.51      0.70 o 
   6  -2   2        0.45        0.80      0.51 o 
  -6  -1   2       19.44       20.33      1.32 o 
  -5  -1   2       18.70       20.98      1.17 o 
  -4  -1   2        0.26        0.00      0.22 o 
  -3  -1   2       11.93        9.65      0.58 o 
  -2  -1   2      130.93      129.40      3.08 o 
  -1  -1   2       55.42       52.69      0.75 o 
   0  -1   2      241.74      243.33      2.92 o 
   1  -1   2        2.19        2.19      0.29 o 
   2  -1   2      234.46      234.88      5.60 o 
   3  -1   2       37.33       35.85      1.39 o 
   4  -1   2       31.10       31.26      0.98 o 
   5  -1   2        1.73        1.43      0.31 o 
   6  -1   2        1.45        0.44      0.44 o 
  -6   0   2        3.46        2.78      0.66 o 
  -5   0   2        6.81        6.58      0.73 o 
  -4   0   2        9.74       11.40      0.80 o 
  -3   0   2      129.82      121.63      2.12 o 
  -2   0   2        0.01        0.29      0.15 o 
  -1   0   2     1056.58     1006.66     14.93 o 
   0   0   2      721.49      693.93     13.99 o 
   1   0   2      306.11      276.52      6.24 o 
   2   0   2       83.39       80.65      2.20 o 
   3   0   2      170.88      177.33      4.41 o 
   4   0   2       13.63       13.60      0.57 o 
   5   0   2        0.28       -0.08      0.48 o 
   6   0   2        8.83        9.65      0.95 o 
  -6   1   2        0.25        0.22      0.44 o 
  -5   1   2        1.93        1.83      0.44 o 
  -4   1   2       17.70       19.23      1.02 o 
  -3   1   2      184.46      180.22      3.06 o 
  -2   1   2      196.99      211.18      4.79 o 
  -1   1   2     6639.61     7373.02    108.31 o 
   0   1   2      115.85      107.21      3.43 o 
   1   1   2       20.07       25.98      0.80 o 
   2   1   2      831.70      962.88     20.82 o 
   3   1   2        0.49        0.07      0.15 o 
   4   1   2       16.03       15.58      0.62 o 
   5   1   2        4.77        2.63      0.51 o 
   6   1   2        8.18        5.48      0.73 o 
  -6   2   2        0.19       -0.15      0.44 o 
  -5   2   2        2.28        1.75      0.51 o 
  -4   2   2       12.99       14.04      0.88 o 
  -3   2   2       15.16       13.49      0.52 o 
  -2   2   2        0.36        0.29      0.12 o 
  -1   2   2       41.67       40.37      0.84 o 
   0   2   2     2020.18     2039.50     75.80 o 
   1   2   2      442.89      452.28     10.03 o 
   2   2   2      332.17      350.74      7.92 o 
   3   2   2        0.14        0.15      0.15 o 
   4   2   2        0.23        0.18      0.16 o 
   5   2   2       36.66       40.67      1.76 o 
   6   2   2        0.08        0.37      0.44 o 
  -6   3   2        0.39        0.58      0.51 o 
  -5   3   2        0.94        1.83      0.51 o 
  -4   3   2        1.38        1.87      0.33 o 
  -3   3   2        1.55        1.34      0.44 o 
  -2   3   2        4.58        3.58      0.28 o 
  -1   3   2        1.71        3.09      0.19 o 
   0   3   2      410.23      427.10      6.17 o 
   1   3   2       31.40       36.16      1.32 o 
   2   3   2        2.16        2.85      0.37 o 
   3   3   2       18.30       18.06      0.80 o 
   4   3   2        1.05        0.75      0.29 o 
   5   3   2      170.11      175.51      4.69 o 
   6   3   2        5.03        3.51      0.66 o 
  -6   4   2        0.00        0.07      0.44 o 
  -5   4   2       16.06       15.13      1.10 o 
  -4   4   2       80.77       85.99      2.00 o 
  -3   4   2       18.02       17.02      0.69 o 
  -2   4   2      305.29      323.00      5.29 o 
  -1   4   2        0.05        0.04      0.07 o 
   0   4   2      142.39      150.73      1.93 o 
   1   4   2        8.96        5.76      0.58 o 
   2   4   2     2151.07     2351.20     50.49 o 
   3   4   2        0.01        0.00      0.15 o 
   4   4   2      209.62      205.49      3.56 o 
   5   4   2        4.47        5.92      0.66 o 
   6   4   2        0.00        0.07      0.37 o 
  -5   5   2       22.37       24.79      1.39 o 
  -4   5   2       92.66      112.91      5.23 o 
  -3   5   2       28.00       29.80      1.43 o 
  -2   5   2      109.40      116.56      2.25 o 
  -1   5   2      442.81      482.62      7.56 o 
   0   5   2       24.58       24.60      0.51 o 
   1   5   2      141.00      150.68      2.86 o 
   2   5   2      199.61      214.20      3.44 o 
   3   5   2        0.92        1.24      0.37 o 
   4   5   2        0.24       -0.22      0.22 o 
   5   5   2        2.67        2.70      0.51 o 
   6   5   2        1.40        2.12      0.58 o 
  -4   6   2        0.94        0.44      0.58 o 
  -3   6   2        0.93        1.10      0.51 o 
  -2   6   2        0.11        0.00      0.37 o 
  -1   6   2       56.16       54.59      2.27 o 
   0   6   2       24.70       22.99      0.70 o 
   1   6   2        0.09        0.07      0.07 o 
   2   6   2        4.03        2.71      0.37 o 
   3   6   2        1.42        1.15      0.18 o 
   4   6   2        8.13        8.55      0.66 o 
   5   6   2        7.12        5.70      0.66 o 
   6   6   2        0.00       -0.29      0.37 o 
  -4   7   2        0.71        0.66      0.66 o 
  -3   7   2        0.01        0.00      0.51 o 
  -2   7   2        1.06        0.07      0.44 o 
  -1   7   2       25.65       23.91      1.61 o 
   0   7   2        3.97        2.87      0.27 o 
   1   7   2       10.37        7.37      0.44 o 
   2   7   2       21.76       24.34      1.39 o 
   3   7   2        0.03        0.18      0.18 o 
   4   7   2       20.05       16.01      0.88 o 
  -4   8   2        0.51       -0.37      0.66 o 
  -3   8   2        0.83        0.88      0.66 o 
  -2   8   2       12.39       13.09      1.32 o 
  -1   8   2        1.90        1.53      0.66 o 
   0   8   2      228.29      256.57      4.33 o 
   1   8   2      205.46      229.51      3.92 o 
   2   8   2       52.37       63.75      1.52 o 
   3   8   2       68.16       64.67      2.38 o 
   4   8   2        2.12        1.24      0.37 o 
   5   8   2        0.52        0.22      0.29 o 
  -3   9   2        4.66        1.90      0.80 o 
  -2   9   2        2.34        1.32      0.73 o 
  -1   9   2        0.00        0.07      0.51 o 
   0   9   2        2.83        2.41      0.48 o 
   1   9   2       24.99       26.02      0.95 o 
   2   9   2       16.61       16.03      0.75 o 
   3   9   2        0.55        0.63      0.26 o 
   4   9   2        0.09       -0.22      0.29 o 
   5   9   2        2.08        2.41      0.51 o 
  -1  10   2        0.12        0.51      0.66 o 
   0  10   2        0.24        0.43      0.27 o 
   1  10   2        0.52        0.46      0.31 o 
   2  10   2        0.94        0.66      0.32 o 
   3  10   2        0.75        1.10      0.37 o 
   4  10   2        0.08        0.07      0.29 o 
   1  11   2        0.39        0.57      0.32 o 
  -2  -9   3        3.98        5.12      0.66 o 
  -1  -9   3        1.26        0.51      0.33 o 
   0  -9   3        0.91        1.08      0.36 o 
  -4  -8   3        0.01        0.15      0.29 o 
  -3  -8   3        1.65        1.61      0.44 o 
  -2  -8   3        0.71        0.51      0.29 o 
  -1  -8   3        2.97        2.34      0.73 o 
   0  -8   3        0.00        0.06      0.25 o 
   1  -8   3        1.39        0.72      0.32 o 
   2  -8   3        6.76        5.56      1.17 o 
  -5  -7   3        0.98        1.17      0.44 o 
  -4  -7   3        0.63        0.58      0.37 o 
  -3  -7   3        1.63        1.83      0.44 o 
  -2  -7   3        4.02        3.73      0.51 o 
  -1  -7   3       30.94       30.14      1.03 o 
   0  -7   3       15.23       12.70      0.68 o 
   1  -7   3       48.56       44.31      1.34 o 
   2  -7   3        3.94        1.83      0.73 o 
   3  -7   3        0.21        0.07      0.66 o 
  -5  -6   3        9.67       10.09      0.80 o 
  -4  -6   3       32.79       33.05      1.32 o 
  -3  -6   3       10.42       10.60      0.73 o 
  -2  -6   3      516.21      545.24      8.30 o 
  -1  -6   3       26.21       24.62      0.88 o 
   0  -6   3       41.76       38.55      1.87 o 
   1  -6   3       23.80       18.72      0.78 o 
   2  -6   3        1.04        0.37      0.51 o 
   3  -6   3        8.84        8.04      1.17 o 
   4  -6   3        0.94        1.10      0.73 o 
  -5  -5   3       18.29       19.52      1.02 o 
  -4  -5   3        0.02        0.37      0.29 o 
  -2  -5   3        0.50        0.46      0.22 o 
  -1  -5   3       41.53       43.61      1.11 o 
   0  -5   3        5.22        2.97      0.31 o 
   1  -5   3       41.10       40.35      1.54 o 
   2  -5   3        3.85        4.24      0.80 o 
   3  -5   3        8.00        8.04      1.10 o 
   4  -5   3       16.86       20.69      1.68 o 
  -6  -4   3        0.00       -0.29      0.44 o 
  -5  -4   3        0.83        1.24      0.51 o 
  -4  -4   3        1.09        0.81      0.26 o 
  -3  -4   3        0.50        0.26      0.16 o 
  -2  -4   3        2.39        2.45      0.21 o 
  -1  -4   3       92.85       93.23      1.36 o 
   0  -4   3        3.66        5.70      0.36 o 
   1  -4   3       20.70       19.21      0.66 o 
   2  -4   3       72.78       67.27      2.56 o 
   3  -4   3       13.13       16.67      1.32 o 
   4  -4   3        9.44       10.38      1.17 o 
   5  -4   3        0.90        0.66      0.66 o 
  -6  -3   3       11.06       12.43      1.10 o 
  -5  -3   3       15.38       17.55      1.10 o 
  -4  -3   3       33.30       38.10      1.54 o 
  -3  -3   3       82.49       85.11      2.23 o 
  -2  -3   3        5.49        4.37      0.38 o 
  -1  -3   3      357.60      378.10      4.60 o 
   0  -3   3        5.02        3.91      0.19 o 
   1  -3   3      318.94      346.02      5.29 o 
   2  -3   3       55.76       48.74      1.98 o 
   3  -3   3       14.99       14.92      1.10 o 
   4  -3   3       12.99       12.28      0.67 o 
   5  -3   3        0.30        0.39      0.30 o 
  -6  -2   3        3.00        3.14      0.73 o 
  -5  -2   3        0.62        0.95      0.44 o 
  -4  -2   3       55.57       58.68      1.98 o 
  -3  -2   3        2.11        2.49      0.37 o 
  -2  -2   3      115.12      103.85      1.44 o 
  -1  -2   3       35.49       31.31      0.56 o 
   0  -2   3        0.06        0.03      0.06 o 
   1  -2   3      839.86      870.23     12.41 o 
   2  -2   3       57.85       60.02      2.05 o 
   3  -2   3       91.71       87.00      2.86 o 
   4  -2   3       13.91       14.19      0.70 o 
   5  -2   3        0.63       -0.02      0.28 o 
   6  -2   3        0.58        0.22      0.44 o 
  -6  -1   3        0.09        0.29      0.51 o 
  -5  -1   3        7.03        6.36      0.73 o 
  -4  -1   3        0.06        0.07      0.22 o 
  -3  -1   3        0.01        0.07      0.22 o 
  -2  -1   3       19.76       20.55      0.80 o 
  -1  -1   3       89.55       85.74      1.37 o 
   0  -1   3      433.64      436.55      5.15 o 
   1  -1   3      174.08      176.90      4.34 o 
   2  -1   3       27.08       26.63      1.17 o 
   3  -1   3        3.08        2.92      0.44 o 
   4  -1   3       10.07       10.40      0.59 o 
   5  -1   3        1.77        1.93      0.39 o 
   6  -1   3        5.41        4.53      0.73 o 
  -6   0   3        0.00        0.22      0.44 o 
  -5   0   3        0.60        0.80      0.44 o 
  -4   0   3        5.24        4.39      0.58 o 
  -3   0   3       25.84       27.87      1.17 o 
  -2   0   3      261.92      276.25      6.12 o 
  -1   0   3       15.17       14.74      0.69 o 
   0   0   3      164.66      168.80      2.07 o 
   1   0   3        0.56        1.32      0.22 o 
   2   0   3       17.88       18.06      0.88 o 
   3   0   3      116.18      140.67      3.74 o 
   4   0   3       13.98       12.58      0.88 o 
   5   0   3       34.74       31.35      2.60 o 
   6   0   3        5.53        4.31      0.73 o 
  -6   1   3        1.90        1.97      0.58 o 
  -5   1   3        0.15       -0.44      0.29 o 
  -4   1   3       34.84       31.53      1.39 o 
  -3   1   3      100.90       98.16      2.35 o 
  -2   1   3      364.86      345.94      8.29 o 
  -1   1   3     9220.34     9918.42    145.55 o 
   0   1   3     8906.42     9194.42    171.84 o 
   1   1   3     2098.27     2050.10     43.79 o 
   2   1   3     1731.22     1743.09     37.37 o 
   3   1   3        1.93        4.53      0.44 o 
   4   1   3        0.12        0.44      0.29 o 
   5   1   3        0.02        0.26      0.26 o 
   6   1   3       12.20       12.06      1.10 o 
  -6   2   3        0.19        0.15      0.44 o 
  -5   2   3        0.47       -0.37      0.29 o 
  -4   2   3       68.15       82.19      2.56 o 
  -3   2   3      127.20      133.74      2.46 o 
  -2   2   3      275.62      268.50      4.32 o 
  -1   2   3      911.61      925.16     13.84 o 
   0   2   3        2.99        2.61      0.18 o 
   1   2   3      242.38      219.14      5.17 o 
   2   2   3       27.43       26.34      1.02 o 
   3   2   3       26.84       27.06      1.10 o 
   4   2   3       13.78       14.84      0.88 o 
   5   2   3        3.53        3.80      0.58 o 
   6   2   3        0.57        0.29      0.44 o 
  -6   3   3        0.18       -0.29      0.44 o 
  -5   3   3        6.57        5.41      0.73 o 
  -4   3   3        9.75        8.11      0.73 o 
  -3   3   3        0.01        0.04      0.16 o 
  -2   3   3        6.99        8.02      0.51 o 
  -1   3   3      206.08      202.10      3.87 o 
   0   3   3        2.06        2.17      0.12 o 
   1   3   3        6.41        6.00      0.51 o 
   2   3   3        0.16        0.22      0.15 o 
   3   3   3       21.93       20.99      0.95 o 
   4   3   3        6.96        8.11      0.66 o 
   5   3   3        8.93        8.92      0.80 o 
   6   3   3        4.17        3.14      0.66 o 
  -6   4   3        0.32        0.44      0.51 o 
  -5   4   3        5.51        4.31      0.66 o 
  -4   4   3        0.56        0.03      0.69 o 
  -3   4   3       15.00       14.63      0.63 o 
  -2   4   3      148.13      144.34      2.64 o 
  -1   4   3        4.73        4.07      0.25 o 
   0   4   3       34.30       31.55      0.53 o 
   1   4   3      298.15      306.63      4.58 o 
   2   4   3       31.22       34.02      1.39 o 
   3   4   3      181.59      187.57      4.77 o 
   4   4   3       39.07       34.97      1.39 o 
   5   4   3        8.22        8.85      0.80 o 
   6   4   3        1.46        1.17      0.51 o 
  -5   5   3        5.50        7.46      0.88 o 
  -4   5   3        0.37        0.48      0.30 o 
  -3   5   3        0.33        0.17      0.19 o 
  -2   5   3       57.94       58.74      1.37 o 
  -1   5   3       29.73       28.09      1.46 o 
   0   5   3       20.94       23.14      0.46 o 
   1   5   3       64.20       63.67      1.23 o 
   2   5   3      351.22      351.36      8.48 o 
   3   5   3       40.38       39.36      1.61 o 
   4   5   3       81.27       86.85      1.89 o 
   5   5   3      100.93      102.94      3.15 o 
   6   5   3        1.83        1.83      0.58 o 
  -4   6   3        3.64        3.14      0.80 o 
  -3   6   3        0.78        0.51      0.51 o 
  -2   6   3        9.34        9.60      0.88 o 
  -1   6   3        9.53       11.23      0.46 o 
   0   6   3       18.71       21.37      0.48 o 
   1   6   3       54.09       66.60      1.35 o 
   2   6   3       15.05       15.72      0.56 o 
   3   6   3        0.04        0.15      0.29 o 
   4   6   3        0.20       -0.15      0.18 o 
   5   6   3        0.45        0.29      0.37 o 
   6   6   3        0.51        0.58      0.51 o 
  -4   7   3        5.67        6.80      1.10 o 
  -3   7   3        4.54        4.82      0.88 o 
  -2   7   3        2.52        2.12      0.66 o 
  -1   7   3       10.08        9.80      1.02 o 
   0   7   3        0.23        0.31      0.14 o 
   1   7   3        7.42        8.44      0.40 o 
   2   7   3        2.38        3.74      1.06 o 
   3   7   3        0.22        0.01      0.18 o 
   6   7   3        0.35        0.00      0.44 o 
  -4   8   3        2.99        3.80      1.02 o 
  -3   8   3        3.94        3.58      0.95 o 
  -2   8   3        0.79        0.37      0.51 o 
  -1   8   3        3.36        3.29      0.80 o 
   0   8   3       35.33       38.17      1.28 o 
   1   8   3      387.54      417.14      6.53 o 
   2   8   3        1.92        2.81      0.32 o 
   3   8   3       84.59       73.74      1.68 o 
   4   8   3       23.01       20.40      0.95 o 
   5   8   3        0.97        1.46      0.44 o 
  -3   9   3        6.90        8.04      1.32 o 
  -2   9   3       30.31       35.68      2.34 o 
  -1   9   3        5.46        4.90      1.02 o 
   0   9   3      164.73      187.79      3.43 o 
   1   9   3        6.97        8.37      0.52 o 
   2   9   3        1.30        1.20      0.26 o 
   3   9   3        0.11        0.26      0.20 o 
   4   9   3        2.69        2.63      0.44 o 
   5   9   3        3.57        2.49      0.51 o 
  -2  10   3        1.56        2.12      0.88 o 
  -1  10   3        4.50        3.65      0.95 o 
   0  10   3        4.55        4.24      1.10 o 
   1  10   3        0.15       -0.29      0.51 o 
   2  10   3        3.15        3.92      1.06 o 
   3  10   3        2.23        2.60      0.69 o 
   4  10   3        0.06        0.44      0.37 o 
   0  11   3        0.66       -0.15      0.66 o 
   1  11   3        1.79        3.07      0.95 o 
   2  11   3        0.15       -0.15      0.58 o 
  -3  -8   4        0.00       -0.44      0.29 o 
  -2  -8   4        1.03        1.02      0.37 o 
  -1  -8   4        1.79        1.97      0.42 o 
   0  -8   4        2.57        3.31      0.44 o 
   1  -8   4        1.39        1.28      0.36 o 
  -4  -7   4        0.13       -0.29      0.22 o 
  -3  -7   4        7.60        8.85      0.73 o 
  -2  -7   4        9.11        9.14      0.73 o 
  -1  -7   4        0.09        0.15      0.25 o 
   0  -7   4       19.35       20.98      0.91 o 
   1  -7   4        0.91        1.27      0.33 o 
   2  -7   4        0.28        0.22      0.58 o 
  -5  -6   4        2.24        2.05      0.51 o 
  -4  -6   4        0.97        0.88      0.37 o 
  -3  -6   4        5.15        5.56      0.58 o 
  -2  -6   4      130.77      137.42      3.44 o 
  -1  -6   4      101.05       95.37      2.04 o 
   0  -6   4        7.74        7.51      1.02 o 
   1  -6   4       66.30       62.47      1.61 o 
   2  -6   4        0.17        0.37      0.51 o 
   3  -6   4        1.46        1.61      0.80 o 
  -5  -5   4        3.60        3.95      0.58 o 
  -4  -5   4       22.41       20.47      1.02 o 
  -3  -5   4       37.81       35.77      1.32 o 
  -2  -5   4        1.22        1.46      0.37 o 
  -1  -5   4        0.00        0.00      0.13 o 
   0  -5   4       28.64       28.54      0.91 o 
   1  -5   4        3.51        3.40      0.36 o 
   2  -5   4        8.34       10.01      1.10 o 
   3  -5   4        0.15       -0.15      0.44 o 
   4  -5   4        0.75        1.46      0.73 o 
  -6  -4   4        0.86        0.51      0.51 o 
  -5  -4   4        0.28        0.20      0.23 o 
  -4  -4   4        9.12        9.25      0.49 o 
  -3  -4   4        1.01        0.63      0.18 o 
  -2  -4   4        2.99        1.64      1.06 o 
  -1  -4   4        1.38        1.14      0.26 o 
   0  -4   4       44.27       43.82      1.11 o 
   1  -4   4        6.75        5.43      0.38 o 
   2  -4   4       28.36       24.43      1.46 o 
   3  -4   4        3.08        4.09      0.80 o 
   4  -4   4       25.42       25.23      1.75 o 
   5  -4   4        0.05       -0.51      0.51 o 
  -6  -3   4        0.01       -0.15      0.44 o 
  -5  -3   4        2.85        2.12      0.51 o 
  -4  -3   4        3.28        2.78      0.44 o 
  -3  -3   4        2.60        2.09      0.26 o 
  -2  -3   4       35.22       32.54      0.66 o 
  -1  -3   4       16.93       16.42      0.84 o 
   0  -3   4      260.29      278.42      3.54 o 
   1  -3   4      108.83      108.12      2.02 o 
   2  -3   4      213.86      213.05      5.73 o 
   3  -3   4      365.65      357.80      9.05 o 
   4  -3   4        1.19        1.54      0.44 o 
   5  -3   4        7.66       10.34      1.61 o 
  -6  -2   4        1.85        1.68      0.58 o 
  -5  -2   4        3.87        4.68      0.66 o 
  -4  -2   4        2.11        2.27      0.44 o 
  -3  -2   4      252.78      253.86      5.88 o 
  -2  -2   4       25.47       22.66      0.49 o 
  -1  -2   4       35.40       39.96      0.70 o 
   0  -2   4       97.93      107.70      1.52 o 
   1  -2   4      229.57      237.28      3.74 o 
   2  -2   4        7.92        6.65      0.66 o 
   3  -2   4      174.37      175.88      4.91 o 
   4  -2   4      107.46      106.84      3.59 o 
   5  -2   4       10.17       11.95      0.80 o 
  -6  -1   4       25.66       30.78      1.68 o 
  -5  -1   4        1.69        0.15      0.37 o 
  -4  -1   4       58.49       62.27      2.12 o 
  -3  -1   4        9.66        9.94      0.66 o 
  -2  -1   4       16.79       17.54      0.38 o 
  -1  -1   4        4.09        3.41      0.33 o 
   0  -1   4      133.88      137.93      1.82 o 
   1  -1   4      100.24      105.87      2.93 o 
   2  -1   4        0.37        0.37      0.22 o 
   3  -1   4        0.19        0.07      0.29 o 
   4  -1   4       14.38       13.53      1.02 o 
   5  -1   4       10.67       10.49      0.70 o 
   6  -1   4        0.26        0.22      0.51 o 
  -6   0   4        1.51        2.49      0.66 o 
  -5   0   4        0.15        0.51      0.37 o 
  -4   0   4        8.89        8.85      0.73 o 
  -3   0   4       49.08       50.79      1.68 o 
  -2   0   4       66.32       72.00      1.31 o 
  -1   0   4       22.14       23.37      0.51 o 
   0   0   4       74.07       80.93      1.13 o 
   1   0   4      200.97      191.73      4.64 o 
   2   0   4        0.73       -0.07      0.15 o 
   3   0   4        0.13        0.22      0.22 o 
   4   0   4       37.82       33.06      1.54 o 
   5   0   4        6.89        5.39      0.52 o 
   6   0   4       17.75       17.33      1.24 o 
  -6   1   4        0.13        0.44      0.51 o 
  -5   1   4        9.12        9.14      0.88 o 
  -4   1   4        7.47        5.26      0.58 o 
  -3   1   4       20.66       24.50      1.10 o 
  -2   1   4      212.56      208.95      3.38 o 
  -1   1   4      117.05      102.93      1.77 o 
   0   1   4      767.39      713.37      8.29 o 
   1   1   4       25.23       24.88      0.65 o 
   2   1   4      236.74      237.04      5.67 o 
   3   1   4       48.01       52.32      1.83 o 
   4   1   4        0.90        0.58      0.29 o 
   5   1   4        1.94        1.32      0.51 o 
   6   1   4       11.57       11.04      1.02 o 
  -6   2   4        0.18       -0.29      0.44 o 
  -5   2   4        0.18        0.22      0.37 o 
  -4   2   4       20.03       24.42      1.24 o 
  -3   2   4      117.90      133.36      2.44 o 
  -2   2   4        8.20        6.49      0.88 o 
  -1   2   4      916.28      874.56     13.13 o 
   0   2   4      196.59      193.53      4.72 o 
   1   2   4       78.45       78.44      1.22 o 
   2   2   4       53.01       43.93      1.54 o 
   3   2   4       30.77       38.84      1.46 o 
   4   2   4       45.77       50.92      1.83 o 
   5   2   4        6.78        6.36      0.73 o 
   6   2   4        1.19        1.39      0.51 o 
  -6   3   4        0.03        0.29      0.44 o 
  -5   3   4        2.48        2.56      0.58 o 
  -4   3   4       15.59       18.86      1.10 o 
  -3   3   4       76.36       81.19      1.73 o 
  -2   3   4       53.22       48.46      1.14 o 
  -1   3   4      249.96      249.98      4.08 o 
   0   3   4        2.80        1.58      0.18 o 
   1   3   4      229.29      230.66      3.76 o 
   2   3   4       30.34       28.17      1.10 o 
   3   3   4       11.15       13.74      0.80 o 
   4   3   4      118.77      136.20      3.81 o 
   5   3   4       13.73       13.38      0.95 o 
   6   3   4        5.28        3.95      0.73 o 
  -6   4   4        0.25        0.73      0.51 o 
  -5   4   4        0.03        0.29      0.37 o 
  -4   4   4        0.16        0.22      0.29 o 
  -3   4   4       29.24       26.24      1.24 o 
  -2   4   4        2.83        3.22      0.73 o 
  -1   4   4      291.42      304.61      4.95 o 
   0   4   4        0.24        0.40      0.20 o 
   1   4   4        5.26        6.17      0.21 o 
   2   4   4       19.20       24.72      1.17 o 
   3   4   4        4.87        6.14      0.41 o 
   4   4   4      442.69      460.19     10.69 o 
   6   4   4       15.53       16.30      1.17 o 
  -5   5   4        2.33        1.24      0.51 o 
  -4   5   4        0.05        0.07      0.37 o 
  -3   5   4        0.69        1.17      0.25 o 
  -2   5   4       40.64       42.17      1.12 o 
  -1   5   4        4.85        6.58      1.02 o 
   0   5   4       16.28       16.11      0.57 o 
   1   5   4      626.41      694.36      8.21 o 
   2   5   4       11.17       11.11      0.80 o 
   3   5   4       51.30       46.25      1.83 o 
   4   5   4       88.66       99.79      3.07 o 
   6   5   4        0.30        0.51      0.51 o 
  -4   6   4       17.61       19.59      0.99 o 
  -3   6   4       65.55       74.17      1.81 o 
  -2   6   4       59.38       65.86      1.54 o 
  -1   6   4        5.26        6.66      1.39 o 
   0   6   4       26.86       29.12      0.71 o 
   1   6   4        2.60        3.05      0.37 o 
   2   6   4       60.57       65.69      1.34 o 
   3   6   4      101.26      110.96      3.52 o 
   4   6   4        0.19       -0.22      0.29 o 
   5   6   4        2.77        3.07      0.58 o 
   6   6   4        0.00       -0.15      0.37 o 
  -4   7   4        1.14        1.17      0.73 o 
  -3   7   4        0.14        0.07      0.44 o 
  -2   7   4       21.65       22.16      1.54 o 
  -1   7   4        2.72        2.41      0.66 o 
   0   7   4        2.57        2.96      0.66 o 
   1   7   4       29.10       27.25      0.77 o 
   2   7   4       16.06       14.91      0.91 o 
   3   7   4       13.36       13.84      0.56 o 
   4   7   4        3.86        4.09      0.66 o 
   5   7   4        0.05        0.66      0.37 o 
   6   7   4        0.68        1.53      0.58 o 
  -4   8   4        0.00       -0.73      0.58 o 
  -3   8   4        0.89        0.73      0.58 o 
  -2   8   4       18.59       17.77      1.54 o 
  -1   8   4       32.87       32.84      1.97 o 
   0   8   4       42.17       47.11      1.16 o 
   1   8   4        6.91        6.87      0.62 o 
   2   8   4        2.67        2.80      0.32 o 
   3   8   4        3.68        4.20      0.38 o 
   4   8   4        1.32        0.07      0.24 o 
  -3   9   4        0.42        0.22      0.58 o 
  -2   9   4        6.29        5.12      1.10 o 
  -1   9   4       24.32       30.20      2.05 o 
   0   9   4       18.03       17.62      1.61 o 
   1   9   4       37.34       39.93      2.19 o 
   2   9   4        3.52        1.75      0.73 o 
   3   9   4        0.88        0.57      0.25 o 
   4   9   4        0.42       -0.07      0.22 o 
   5   9   4        0.22        0.51      0.37 o 
  -2  10   4        0.64        0.66      0.73 o 
  -1  10   4        3.81        3.65      1.02 o 
   0  10   4        5.74        6.51      1.17 o 
   1  10   4       17.12       14.04      1.46 o 
   2  10   4        0.65        0.73      0.66 o 
   3  10   4        0.14       -0.51      0.51 o 
   0  11   4        0.01        0.29      0.73 o 
   1  11   4        4.16        5.92      1.17 o 
   2  11   4        0.02       -0.22      0.58 o 
  -1  -8   5        0.59        0.15      0.37 o 
  -3  -7   5        0.03        0.29      0.37 o 
  -2  -7   5        0.13       -0.07      0.29 o 
  -1  -7   5        0.38        0.49      0.30 o 
   0  -7   5        9.61        9.15      0.95 o 
   1  -7   5        0.78        0.39      0.31 o 
  -4  -6   5        0.43        0.22      0.29 o 
  -3  -6   5       10.33       10.31      0.80 o 
  -2  -6   5       19.22       22.01      1.10 o 
  -1  -6   5        0.76        0.84      0.30 o 
   0  -6   5       31.27       31.11      1.08 o 
   1  -6   5        0.03        0.33      0.25 o 
   2  -6   5        0.51        1.10      0.66 o 
   3  -6   5        0.48        0.73      0.66 o 
  -5  -5   5        1.18        0.51      0.37 o 
  -4  -5   5        0.85        0.58      0.37 o 
  -3  -5   5       61.39       63.21      1.98 o 
  -2  -5   5        0.18        0.07      0.29 o 
  -1  -5   5        0.89        0.89      0.25 o 
   0  -5   5       16.04       17.44      0.73 o 
   1  -5   5       16.04       12.72      0.66 o 
   2  -5   5        0.06        0.73      0.51 o 
   3  -5   5        0.01        0.07      0.51 o 
  -5  -4   5        0.03        0.01      0.24 o 
  -4  -4   5        0.44        0.73      0.37 o 
  -3  -4   5        1.20        0.73      0.29 o 
  -2  -4   5       26.58       25.52      1.02 o 
  -1  -4   5        0.12        0.00      0.13 o 
   0  -4   5       21.56       20.11      1.32 o 
   1  -4   5        0.06       -0.22      0.15 o 
   2  -4   5        1.41        1.39      0.51 o 
   3  -4   5       35.07       41.47      2.19 o 
   4  -4   5        0.98        0.51      0.58 o 
  -6  -3   5        0.00        0.37      0.51 o 
  -5  -3   5        0.33        0.00      0.37 o 
  -4  -3   5        3.22        3.33      0.37 o 
  -3  -3   5       17.54       16.27      0.66 o 
  -2  -3   5       47.80       46.09      1.01 o 
  -1  -3   5        1.38        1.51      0.16 o 
   0  -3   5        0.55        1.27      0.14 o 
   1  -3   5        2.06        3.28      0.91 o 
   2  -3   5       20.68       22.81      1.39 o 
   3  -3   5      332.07      352.38      9.11 o 
   4  -3   5       11.88        8.92      1.10 o 
   5  -3   5       12.66       15.06      1.46 o 
  -6  -2   5        6.84        4.39      0.73 o 
  -5  -2   5        0.31        0.95      0.44 o 
  -4  -2   5       16.47       19.16      1.02 o 
  -3  -2   5        9.27        8.42      0.44 o 
  -2  -2   5       16.25       16.82      0.80 o 
  -1  -2   5       36.04       39.08      1.12 o 
   0  -2   5      469.04      494.96      6.00 o 
   1  -2   5       26.30       24.75      0.72 o 
   2  -2   5      256.64      261.82      6.76 o 
   3  -2   5        3.31        3.51      0.66 o 
   4  -2   5       12.28       11.26      1.10 o 
   5  -2   5        0.38        0.22      0.33 o 
  -6  -1   5       24.48       32.83      1.75 o 
  -5  -1   5       10.81        9.58      0.88 o 
  -4  -1   5       39.96       40.67      1.61 o 
  -3  -1   5       40.36       38.85      1.46 o 
  -2  -1   5       18.75       18.47      0.43 o 
  -1  -1   5       57.85       60.49      0.96 o 
   0  -1   5        5.70        5.88      0.25 o 
   1  -1   5        7.03        5.26      0.51 o 
   2  -1   5       19.32       17.04      1.02 o 
   3  -1   5        5.96        7.31      0.73 o 
   4  -1   5       10.02       10.45      1.02 o 
   5  -1   5        1.22        0.87      0.35 o 
  -6   0   5        2.70        3.87      0.73 o 
  -5   0   5        4.72        3.87      0.66 o 
  -4   0   5        0.10        0.44      0.29 o 
  -3   0   5        5.57        5.48      0.51 o 
  -2   0   5        2.79        2.18      0.14 o 
  -1   0   5        6.99        6.59      0.24 o 
   0   0   5      102.07      105.42      1.44 o 
   1   0   5       58.39       57.26      1.46 o 
   2   0   5       28.18       28.60      1.24 o 
   3   0   5       70.35       79.20      2.64 o 
   4   0   5        0.52        0.37      0.37 o 
   5   0   5        7.00        7.60      0.88 o 
   6   0   5        1.06        1.29      0.44 o 
  -6   1   5        0.39        0.29      0.44 o 
  -5   1   5        0.33        0.22      0.37 o 
  -4   1   5        4.55        4.31      0.58 o 
  -3   1   5       29.02       24.28      1.10 o 
  -2   1   5      170.70      158.49      2.67 o 
  -1   1   5        0.14        0.11      0.06 o 
   0   1   5      107.56      105.30      1.41 o 
   1   1   5      133.32      130.58      3.23 o 
   2   1   5      299.92      322.61      7.66 o 
   3   1   5        0.53        0.37      0.22 o 
   4   1   5        8.47        5.99      0.66 o 
   5   1   5        0.10       -0.15      0.37 o 
   6   1   5       15.34       14.84      1.17 o 
  -6   2   5        0.11        0.22      0.44 o 
  -5   2   5        1.69        1.68      0.51 o 
  -4   2   5        8.06        8.41      0.73 o 
  -3   2   5       23.40       18.43      0.95 o 
  -2   2   5     1023.39      989.56     14.88 o 
  -1   2   5      388.38      373.67      5.85 o 
   0   2   5      103.17       93.03      1.71 o 
   1   2   5      354.14      362.13      5.71 o 
   2   2   5       25.47       29.48      1.24 o 
   3   2   5        1.05        1.75      0.37 o 
   4   2   5        0.38        1.61      0.44 o 
   5   2   5       43.82       40.52      1.83 o 
   6   2   5        0.00       -0.37      0.37 o 
  -6   3   5        0.03        0.15      0.37 o 
  -5   3   5        2.42        3.00      0.58 o 
  -4   3   5       14.66       13.82      0.95 o 
  -3   3   5        8.78        6.18      0.51 o 
  -2   3   5        0.02        0.12      0.18 o 
  -1   3   5      166.20      171.70      2.96 o 
   0   3   5      107.77       99.17      1.86 o 
   1   3   5        3.53        1.74      0.19 o 
   2   3   5       11.61        9.07      0.66 o 
   3   3   5        7.68        8.85      0.73 o 
   4   3   5       35.39       34.08      1.46 o 
   5   3   5        5.70        6.29      0.73 o 
   6   3   5        0.55        0.58      0.44 o 
  -5   4   5        0.87        0.66      0.44 o 
  -4   4   5        1.70        2.49      0.51 o 
  -3   4   5        0.33        0.26      0.26 o 
  -2   4   5        1.78        1.66      0.24 o 
  -1   4   5        1.36        1.52      0.26 o 
   0   4   5      149.38      147.23      3.01 o 
   1   4   5       30.30       26.51      0.80 o 
   2   4   5        7.97        6.80      0.66 o 
   3   4   5        0.00        0.07      0.29 o 
   4   4   5       33.34       34.01      1.54 o 
   5   4   5       60.80       64.31      2.41 o 
   6   4   5        7.69        8.70      0.95 o 
  -5   5   5        9.33       10.38      0.95 o 
  -4   5   5        8.74        9.80      0.80 o 
  -3   5   5       63.81       67.71      1.65 o 
  -2   5   5       12.31       12.11      0.58 o 
  -1   5   5        0.51        0.34      0.13 o 
   0   5   5      112.14      103.11      2.01 o 
   1   5   5      630.84      630.71      7.50 o 
   2   5   5      332.08      342.41      8.40 o 
   3   5   5      133.24      133.69      3.88 o 
   4   5   5      178.97      176.80      4.77 o 
   5   5   5        3.73        3.73      0.66 o 
   6   5   5        0.08        0.44      0.44 o 
  -5   6   5       18.46       21.64      1.32 o 
  -4   6   5       10.51       12.57      0.95 o 
  -3   6   5        2.84        3.71      0.62 o 
  -2   6   5      123.76      123.15      4.07 o 
  -1   6   5        0.04        0.02      0.13 o 
   0   6   5       49.00       48.69      2.63 o 
   1   6   5       10.60       10.82      0.33 o 
   2   6   5       22.62       23.38      0.64 o 
   3   6   5        0.29        0.00      0.29 o 
   4   6   5       21.52       22.89      1.32 o 
   6   6   5        0.74        0.58      0.51 o 
  -3   7   5        0.53        0.15      0.51 o 
  -2   7   5        0.55        0.29      0.44 o 
  -1   7   5        0.86        0.29      0.44 o 
   0   7   5        0.15       -0.07      0.29 o 
   1   7   5        5.11        4.68      0.73 o 
   2   7   5        6.51        6.14      0.80 o 
   3   7   5        3.08        3.48      0.32 o 
   4   7   5        1.95        1.32      0.51 o 
   6   7   5        0.38       -0.07      0.44 o 
  -4   8   5        0.03        0.07      0.58 o 
  -3   8   5        0.18        0.37      0.58 o 
  -2   8   5        0.82        1.61      0.66 o 
  -1   8   5        4.14        1.10      0.58 o 
   0   8   5        3.77        3.95      0.80 o 
   1   8   5        0.00        0.22      0.44 o 
   2   8   5       11.65        9.94      1.10 o 
   3   8   5        4.71        4.17      0.73 o 
   4   8   5        1.19        0.51      0.44 o 
  -3   9   5        0.96        1.24      0.80 o 
  -2   9   5        0.75        0.80      0.66 o 
  -1   9   5       13.68       12.36      1.39 o 
   0   9   5      167.18      202.07      6.30 o 
   1   9   5        0.19        0.44      0.51 o 
   2   9   5       66.70       71.34      3.07 o 
   3   9   5       22.37       22.96      1.61 o 
   4   9   5        1.78        2.05      0.66 o 
  -2  10   5        0.05        0.00      0.66 o 
  -1  10   5       11.35       12.72      1.54 o 
   0  10   5        3.88        3.87      1.02 o 
   1  10   5       22.35       27.86      2.05 o 
   2  10   5        1.48        1.46      0.66 o 
   3  10   5        0.02        0.37      0.51 o 
   0  11   5        0.51       -0.15      0.66 o 
   1  11   5        0.91        1.10      0.80 o 
   2  11   5        1.49        1.17      0.73 o 
   3  11   5        0.13       -0.15      0.51 o 
  -2  -7   6        0.15        0.37      0.29 o 
  -1  -7   6        1.56        1.53      0.44 o 
   0  -7   6        0.63        0.45      0.32 o 
  -4  -6   6        0.52        1.32      0.44 o 
  -3  -6   6        0.00        0.07      0.29 o 
  -2  -6   6        0.31        0.00      0.29 o 
  -1  -6   6        7.49        6.80      0.66 o 
   0  -6   6        0.01       -0.07      0.24 o 
   1  -6   6       21.13       17.39      0.86 o 
   2  -6   6        0.40        0.73      0.66 o 
  -4  -5   6        1.58        1.46      0.44 o 
  -3  -5   6       93.97      102.99      2.85 o 
  -2  -5   6       97.29      102.78      2.78 o 
  -1  -5   6        8.36        9.09      0.73 o 
   0  -5   6       58.46       63.47      1.60 o 
   1  -5   6        0.08        0.07      0.24 o 
   2  -5   6        6.36        6.80      1.10 o 
   3  -5   6        0.03        0.37      0.58 o 
  -5  -4   6        5.67        5.85      0.66 o 
  -4  -4   6       13.63       15.21      0.95 o 
  -3  -4   6       10.03        9.72      0.66 o 
  -2  -4   6       13.24       14.11      0.80 o 
  -1  -4   6        0.67        0.67      0.23 o 
   0  -4   6        3.98        4.22      0.48 o 
   1  -4   6        0.52        0.51      0.24 o 
   2  -4   6        0.02        0.07      0.44 o 
   3  -4   6        4.85        5.26      0.95 o 
   4  -4   6        3.11        1.53      0.73 o 
  -5  -3   6        0.02       -0.12      0.23 o 
  -4  -3   6        1.67        1.27      0.28 o 
  -3  -3   6        2.31        1.77      0.26 o 
  -2  -3   6        2.64        2.23      0.26 o 
  -1  -3   6       21.17       22.47      0.59 o 
   0  -3   6        2.35        2.26      0.22 o 
   1  -3   6       30.73       30.20      0.91 o 
   2  -3   6        7.14        7.60      0.95 o 
   3  -3   6        4.96        4.90      0.88 o 
   4  -3   6        2.02        2.49      0.80 o 
  -6  -2   6        3.09        4.60      0.80 o 
  -5  -2   6        0.03        0.29      0.37 o 
  -4  -2   6       16.68       18.08      0.70 o 
  -3  -2   6        2.03        2.16      0.26 o 
  -2  -2   6        7.61        6.54      0.51 o 
  -1  -2   6       80.13       82.66      1.31 o 
   0  -2   6       62.47       68.03      1.36 o 
   1  -2   6      134.88      130.21      2.38 o 
   2  -2   6        0.92        0.66      0.37 o 
   3  -2   6       15.41       13.89      1.17 o 
   4  -2   6        3.31        2.92      0.73 o 
   5  -2   6        7.86        9.94      1.43 o 
  -6  -1   6        0.65        0.44      0.51 o 
  -5  -1   6        1.02        0.95      0.44 o 
  -4  -1   6        4.83        3.87      0.58 o 
  -3  -1   6       30.31       31.23      0.84 o 
  -2  -1   6        3.52        4.15      0.28 o 
  -1  -1   6       24.24       24.69      0.71 o 
   0  -1   6      136.54      130.37      1.84 o 
   1  -1   6       20.72       18.57      1.02 o 
   2  -1   6       79.81       73.36      2.56 o 
   3  -1   6      100.68       99.00      3.30 o 
   4  -1   6        2.46        2.19      0.58 o 
   5  -1   6        1.08        0.95      0.58 o 
  -6   0   6        1.38        1.32      0.58 o 
  -5   0   6        3.07        2.19      0.51 o 
  -4   0   6        0.81        0.44      0.37 o 
  -3   0   6        2.67        2.70      0.44 o 
  -2   0   6       26.20       27.02      0.56 o 
  -1   0   6       45.82       45.83      0.81 o 
   0   0   6        1.10        1.19      0.15 o 
   1   0   6        0.63        1.14      0.19 o 
   2   0   6        1.19        0.80      0.29 o 
   3   0   6       19.29       19.45      1.24 o 
   4   0   6       12.68       11.77      1.02 o 
   5   0   6        0.53        0.00      0.44 o 
  -6   1   6        0.27       -0.07      0.44 o 
  -5   1   6        1.23        1.39      0.51 o 
  -4   1   6        1.16        0.80      0.37 o 
  -3   1   6        1.04        0.58      0.29 o 
  -2   1   6       24.59       24.15      0.51 o 
  -1   1   6        3.96        5.42      0.33 o 
   0   1   6        4.66        4.72      0.31 o 
   1   1   6        4.23        3.32      0.28 o 
   2   1   6       48.42       48.15      1.76 o 
   3   1   6        8.94        5.26      0.66 o 
   4   1   6       23.80       18.94      1.24 o 
   5   1   6       31.73       29.62      1.68 o 
   6   1   6        0.14       -0.17      0.30 o 
  -6   2   6        0.15       -0.37      0.37 o 
  -5   2   6        1.12        0.88      0.44 o 
  -4   2   6       13.96       14.48      0.95 o 
  -3   2   6        7.55        6.07      0.58 o 
  -2   2   6      128.32      105.02      2.00 o 
  -1   2   6     2192.84     2179.02     25.00 o 
   0   2   6        2.87        3.44      0.17 o 
   1   2   6     1118.25     1112.55     16.76 o 
   2   2   6      114.17      131.56      3.66 o 
   3   2   6        5.09        4.31      0.58 o 
   4   2   6        2.42        2.85      0.58 o 
   5   2   6        7.14        6.80      0.80 o 
  -6   3   6        0.02       -0.07      0.44 o 
  -5   3   6        7.48        6.58      0.80 o 
  -4   3   6       39.69       42.64      1.76 o 
  -3   3   6        0.11        0.15      0.22 o 
  -2   3   6      458.86      458.28      7.26 o 
  -1   3   6       40.52       37.97      0.84 o 
   0   3   6       11.84       12.78      0.51 o 
   1   3   6        0.03        0.06      0.12 o 
   2   3   6        2.44        1.39      0.37 o 
   3   3   6       57.45       55.40      2.05 o 
   4   3   6        3.28        3.58      0.58 o 
   5   3   6        1.39        1.61      0.51 o 
  -5   4   6        0.77       -0.29      0.29 o 
  -4   4   6        3.47        3.95      0.58 o 
  -3   4   6        0.62        0.95      0.37 o 
  -2   4   6       16.77       14.95      0.63 o 
  -1   4   6        0.19        0.29      0.16 o 
   0   4   6        8.52        8.09      0.42 o 
   1   4   6       23.09       22.86      0.74 o 
   2   4   6       12.45       11.48      0.80 o 
   3   4   6       82.99       85.01      2.71 o 
   4   4   6       16.23       17.40      1.17 o 
   5   4   6        0.03       -0.07      0.37 o 
  -5   5   6        0.41        0.00      0.44 o 
  -4   5   6        0.08        0.51      0.37 o 
  -3   5   6        0.00       -0.05      0.19 o 
  -2   5   6        3.20        4.05      0.36 o 
  -1   5   6        0.05        0.29      0.18 o 
   0   5   6       37.95       33.89      0.95 o 
   1   5   6        0.86        0.56      0.26 o 
   2   5   6       21.80       21.87      1.24 o 
   3   5   6      181.28      179.63      3.48 o 
   4   5   6       13.88       12.94      1.02 o 
   5   5   6        0.61        0.51      0.51 o 
  -5   6   6        0.77        1.32      0.51 o 
  -4   6   6        0.02       -0.22      0.29 o 
  -3   6   6        0.67        0.25      0.25 o 
  -2   6   6        0.24        0.15      0.33 o 
  -1   6   6        0.08       -0.02      0.13 o 
   0   6   6        0.70        1.19      0.33 o 
   1   6   6        2.68        2.39      0.30 o 
   2   6   6       49.38       48.07      2.05 o 
   3   6   6        8.27        9.14      0.88 o 
   4   6   6      154.17      169.14      4.91 o 
   5   6   6        2.94        3.00      0.66 o 
  -3   7   6        0.69        0.62      0.33 o 
  -2   7   6        2.95        3.72      0.39 o 
  -1   7   6        1.61        1.46      0.25 o 
   0   7   6        1.39        1.22      0.29 o 
   1   7   6       45.04       47.94      1.26 o 
   2   7   6       10.51        9.72      0.95 o 
   3   7   6        0.00        0.15      0.37 o 
   4   7   6        0.60        0.15      0.44 o 
   5   7   6        0.00        0.00      0.44 o 
  -3   8   6        0.55        0.22      0.58 o 
  -2   8   6        1.77        2.34      0.73 o 
  -1   8   6        1.51        0.88      0.58 o 
   0   8   6        0.04       -0.15      0.37 o 
   1   8   6       17.46       18.64      1.39 o 
   2   8   6        5.00        5.48      0.80 o 
   3   8   6        0.00        0.44      0.44 o 
   4   8   6        4.78        3.95      0.80 o 
  -3   9   6        1.21        0.51      0.66 o 
  -2   9   6        3.08        2.12      0.80 o 
  -1   9   6        5.96        6.58      1.17 o 
   0   9   6       71.22       73.25      3.29 o 
   1   9   6       17.77       15.65      1.46 o 
   2   9   6       25.12       23.76      1.68 o 
   3   9   6       40.44       35.40      2.05 o 
   4   9   6        0.45        0.58      0.51 o 
  -2  10   6        2.34        0.73      0.80 o 
  -1  10   6       54.16       66.13      3.29 o 
   0  10   6       25.85       31.22      2.19 o 
   1  10   6        3.19        2.70      0.88 o 
   2  10   6        0.06       -0.44      0.51 o 
   3  10   6        0.20       -0.22      0.51 o 
   4  10   6        0.59        0.07      0.58 o 
   0  11   6        2.00        2.49      0.88 o 
   1  11   6        0.09        0.44      0.58 o 
   2  11   6        0.20       -0.44      0.58 o 
   3  11   6        1.62        2.19      0.88 o 
  -2  -6   7        2.24        3.00      0.58 o 
  -1  -6   7        8.30        9.65      0.80 o 
   0  -6   7        0.20        0.68      0.32 o 
   1  -6   7        0.07        0.07      0.58 o 
  -4  -5   7        0.01        0.22      0.29 o 
  -3  -5   7        3.71        3.22      0.51 o 
  -2  -5   7       46.71       51.20      1.83 o 
  -1  -5   7        3.34        2.70      0.51 o 
   0  -5   7       32.96       32.56      1.39 o 
   1  -5   7        3.73        2.82      0.84 o 
   2  -5   7        0.99        1.24      0.66 o 
  -4  -4   7        0.47       -0.15      0.29 o 
  -3  -4   7       30.03       37.00      1.46 o 
  -2  -4   7        0.09        0.15      0.29 o 
  -1  -4   7        4.25        5.05      0.66 o 
   0  -4   7        1.45        1.51      0.30 o 
   1  -4   7        1.68        2.30      0.38 o 
   2  -4   7        1.76        1.24      0.58 o 
   3  -4   7        0.47        1.02      0.66 o 
  -5  -3   7        0.68        0.42      0.28 o 
  -4  -3   7        1.97        2.11      0.62 o 
  -3  -3   7        6.67        7.68      0.47 o 
  -2  -3   7        0.38        0.22      0.29 o 
  -1  -3   7        3.36        3.66      0.48 o 
   0  -3   7        0.21        0.25      0.19 o 
   1  -3   7        0.25        0.27      0.23 o 
   2  -3   7       32.59       32.54      1.90 o 
   3  -3   7       10.09        9.65      1.17 o 
   4  -3   7        2.98        2.70      0.88 o 
  -5  -2   7        0.01        0.15      0.26 o 
  -4  -2   7        1.07        1.35      0.28 o 
  -3  -2   7        1.94        0.97      0.23 o 
  -2  -2   7        1.56        1.32      0.23 o 
  -1  -2   7        3.90        3.58      0.25 o 
   0  -2   7       47.36       52.93      1.01 o 
   1  -2   7        1.62        2.31      0.31 o 
   2  -2   7      398.14      389.10      9.79 o 
   3  -2   7       17.15       18.06      1.39 o 
   4  -2   7        6.41        7.46      1.10 o 
  -5  -1   7        0.17       -0.29      0.37 o 
  -4  -1   7        6.52        5.06      0.40 o 
  -3  -1   7        7.96        8.89      0.46 o 
  -2  -1   7        0.31        0.00      0.16 o 
  -1  -1   7       86.71       93.44      1.45 o 
   0  -1   7       51.45       56.77      1.01 o 
   1  -1   7       15.73       19.16      1.17 o 
   2  -1   7       39.83       35.55      1.76 o 
   3  -1   7      181.87      190.26      5.50 o 
   4  -1   7        0.46        0.95      0.51 o 
   5  -1   7        3.94        3.95      0.88 o 
  -5   0   7        3.37        1.61      0.58 o 
  -4   0   7       13.88       14.99      1.02 o 
  -3   0   7        3.13        1.93      0.24 o 
  -2   0   7        1.50        1.70      0.55 o 
  -1   0   7        4.92        4.55      0.24 o 
   0   0   7       19.49       22.12      0.89 o 
   1   0   7       12.40        9.59      0.49 o 
   2   0   7        5.64        6.29      0.73 o 
   3   0   7        4.22        4.39      0.66 o 
   4   0   7        0.46        0.44      0.44 o 
   5   0   7        6.28        6.58      0.95 o 
  -5   1   7        0.08       -0.44      0.37 o 
  -4   1   7        2.33        2.49      0.51 o 
  -3   1   7        0.03       -0.15      0.22 o 
  -2   1   7        6.35        7.69      1.10 o 
  -1   1   7        2.25        1.43      0.21 o 
   0   1   7       12.40       12.11      0.52 o 
   1   1   7       58.92       58.23      1.36 o 
   2   1   7        3.84        2.19      0.44 o 
   3   1   7        0.59        1.17      0.44 o 
   4   1   7       10.19       12.35      1.10 o 
   5   1   7       32.20       33.35      1.83 o 
  -5   2   7        2.27        2.78      0.58 o 
  -4   2   7        1.60        0.58      0.37 o 
  -3   2   7       13.28       13.53      0.88 o 
  -2   2   7       37.62       35.69      0.82 o 
  -1   2   7       44.59       44.10      0.77 o 
   0   2   7        1.20        1.71      0.25 o 
   1   2   7        0.67        0.57      0.18 o 
   2   2   7       96.66      104.89      3.22 o 
   3   2   7        6.10        7.16      0.73 o 
   4   2   7       10.02        7.90      0.88 o 
   5   2   7       21.45       25.15      1.61 o 
  -5   3   7        0.65        0.58      0.44 o 
  -4   3   7       10.46       13.16      0.95 o 
  -3   3   7       20.03       18.57      1.02 o 
  -2   3   7      113.58      116.43      2.25 o 
  -1   3   7       50.74       53.74      1.27 o 
   0   3   7        0.08        0.15      0.16 o 
   1   3   7        1.48        1.10      0.21 o 
   2   3   7       17.39       18.43      1.10 o 
   3   3   7       26.67       28.59      1.46 o 
   4   3   7        4.53        3.36      0.66 o 
   5   3   7        0.43        0.37      0.44 o 
   6   3   7        2.18        3.07      0.80 o 
  -5   4   7        2.83        4.68      0.73 o 
  -4   4   7        0.89        0.37      0.37 o 
  -3   4   7       31.65       33.71      1.46 o 
  -2   4   7        6.63        6.82      0.44 o 
  -1   4   7       37.62       40.46      1.13 o 
   0   4   7        3.93        3.96      0.62 o 
   1   4   7        2.77        3.35      0.33 o 
   2   4   7        2.19        1.75      0.44 o 
   3   4   7       18.15       20.84      1.24 o 
   4   4   7        2.38        4.02      0.73 o 
   5   4   7        6.45        6.14      0.80 o 
  -5   5   7        0.01       -0.07      0.37 o 
  -4   5   7        0.10       -0.07      0.37 o 
  -3   5   7        0.93        1.02      0.37 o 
  -2   5   7       12.90       13.88      1.50 o 
  -1   5   7       19.88       22.84      0.81 o 
   0   5   7       11.06       11.42      0.56 o 
   1   5   7        0.21        0.22      0.13 o 
   2   5   7        9.10        7.68      0.73 o 
   3   5   7       51.74       57.73      2.27 o 
   4   5   7      146.16      156.66      4.62 o 
   5   5   7        6.31        7.89      1.02 o 
  -5   6   7        0.28        0.15      0.44 o 
  -4   6   7        0.20        0.37      0.37 o 
  -3   6   7        0.73        0.07      0.25 o 
  -2   6   7        9.10        8.97      0.54 o 
  -1   6   7        0.70        0.54      0.20 o 
   0   6   7      179.59      180.91      3.36 o 
   1   6   7       76.49       82.50      1.86 o 
   2   6   7       36.62       35.26      1.76 o 
   3   6   7      129.57      130.92      4.03 o 
   4   6   7       25.60       28.96      1.61 o 
   5   6   7        4.00        3.95      0.80 o 
  -4   7   7        1.20        0.22      0.44 o 
  -3   7   7       27.08       29.34      1.35 o 
  -2   7   7        0.00       -0.12      0.24 o 
  -1   7   7        7.89        6.12      0.45 o 
   0   7   7        0.66        0.29      0.33 o 
   1   7   7       18.50       18.92      0.77 o 
   2   7   7        3.16        4.97      0.80 o 
   3   7   7       10.94       11.48      1.10 o 
   4   7   7        0.78        0.44      0.44 o 
   5   7   7        2.69        2.92      0.73 o 
  -3   8   7        0.19        0.58      0.66 o 
  -2   8   7        0.21        0.29      0.51 o 
  -1   8   7        0.06       -0.22      0.44 o 
   0   8   7       13.86       13.45      1.32 o 
   1   8   7        1.57        1.02      0.44 o 
   2   8   7        0.16        0.29      0.44 o 
   3   8   7        0.18       -0.07      0.37 o 
   4   8   7        0.54        0.44      0.44 o 
   5   8   7        1.11        1.53      0.66 o 
  -3   9   7        0.97        0.88      0.80 o 
  -2   9   7        0.02       -0.37      0.58 o 
  -1   9   7       18.81       17.62      1.61 o 
   0   9   7        5.32        4.46      0.95 o 
   1   9   7        1.58        0.95      0.58 o 
   2   9   7        2.06        1.83      0.66 o 
   3   9   7        1.39        0.80      0.51 o 
   4   9   7        3.38        3.87      0.88 o 
  -2  10   7        2.76        4.09      1.10 o 
  -1  10   7        0.56        1.61      0.88 o 
   0  10   7       26.86       33.93      2.34 o 
   1  10   7        1.34        0.95      0.66 o 
   2  10   7        0.29        0.44      0.51 o 
   3  10   7        0.01        0.58      0.58 o 
   4  10   7        0.35        0.51      0.58 o 
   0  11   7        8.42        9.14      1.46 o 
   1  11   7        0.01        0.07      0.58 o 
   2  11   7        0.12        0.22      0.58 o 
  -3  -5   8        0.00        0.37      0.44 o 
  -2  -5   8        4.99        5.56      0.66 o 
  -1  -5   8        1.33        0.66      0.44 o 
   0  -5   8        6.33        6.60      0.56 o 
   1  -5   8        0.79        0.29      0.58 o 
  -4  -4   8        8.55        6.80      0.73 o 
  -3  -4   8        6.79        8.77      0.73 o 
  -2  -4   8        1.29        1.83      0.44 o 
  -1  -4   8        3.68        5.19      0.58 o 
   0  -4   8        3.12        3.52      0.77 o 
   1  -4   8        2.50        3.00      0.80 o 
   2  -4   8        2.14        1.17      0.66 o 
  -4  -3   8        0.09       -0.15      0.29 o 
  -3  -3   8        2.71        2.41      0.44 o 
  -2  -3   8        4.08        4.75      0.51 o 
  -1  -3   8        1.62        2.78      0.44 o 
   0  -3   8        0.50       -0.10      0.51 o 
   1  -3   8        0.13       -0.37      0.37 o 
   2  -3   8        8.36        9.58      1.10 o 
   3  -3   8        1.16        0.51      0.58 o 
  -5  -2   8        0.00        0.66      0.31 o 
  -4  -2   8        0.01       -0.03      0.29 o 
  -3  -2   8        6.92        6.58      0.44 o 
  -2  -2   8        2.17        2.14      0.28 o 
  -1  -2   8        0.33        0.31      0.16 o 
   0  -2   8        4.24        4.15      0.30 o 
   1  -2   8        8.03        8.04      0.95 o 
   2  -2   8       24.16       24.93      1.61 o 
   3  -2   8       63.92       65.92      2.85 o 
   4  -2   8        3.52        3.22      0.88 o 
  -5  -1   8        1.00        1.07      0.33 o 
  -4  -1   8        4.10        3.33      0.44 o 
  -3  -1   8        0.07        0.17      0.18 o 
  -2  -1   8        0.25        0.22      0.26 o 
  -1  -1   8       90.51       96.97      1.56 o 
   0  -1   8       85.11       86.09      1.43 o 
   1  -1   8       56.13       60.87      2.34 o 
   2  -1   8      101.27      109.75      3.73 o 
   3  -1   8        0.41        0.29      0.44 o 
   4  -1   8        2.79        1.68      0.66 o 
  -5   0   8        0.88        0.66      0.44 o 
  -4   0   8       13.63       15.16      0.99 o 
  -3   0   8        0.14        0.15      0.26 o 
  -2   0   8       24.03       25.74      1.24 o 
  -1   0   8        0.37        0.29      0.13 o 
   0   0   8        0.88        1.02      0.16 o 
   1   0   8        3.16        3.33      0.40 o 
   2   0   8        2.60        3.87      0.66 o 
   3   0   8        0.01       -0.07      0.37 o 
   4   0   8        6.76        6.58      0.95 o 
   5   0   8        3.09        2.85      0.80 o 
  -5   1   8        1.43        1.83      0.58 o 
  -4   1   8        0.03        0.22      0.37 o 
  -3   1   8        0.09       -0.07      0.29 o 
  -2   1   8        2.58        1.32      0.37 o 
  -1   1   8       30.48       30.01      0.88 o 
   0   1   8        5.19        5.07      0.39 o 
   1   1   8        0.48        0.18      0.18 o 
   2   1   8       10.94       10.53      0.88 o 
   3   1   8        4.04        3.51      0.66 o 
   4   1   8        2.37        2.19      0.66 o 
   5   1   8        0.20       -0.37      0.44 o 
  -5   2   8        0.02       -0.15      0.37 o 
  -4   2   8        1.26        1.39      0.44 o 
  -3   2   8        0.72       -0.07      0.22 o 
  -2   2   8        7.95       11.33      0.80 o 
  -1   2   8        1.29        1.43      0.26 o 
   0   2   8       50.19       54.23      1.34 o 
   1   2   8       18.00       22.92      0.82 o 
   2   2   8        7.50        8.63      0.80 o 
   3   2   8       18.96       16.09      1.10 o 
   4   2   8        0.89        0.58      0.44 o 
   5   2   8        3.08        1.75      0.66 o 
  -5   3   8        0.44        0.15      0.44 o 
  -4   3   8        1.58        0.37      0.37 o 
  -3   3   8       18.89       15.87      1.02 o 
  -2   3   8      191.58      189.41      3.48 o 
  -1   3   8        1.75        1.62      0.21 o 
   0   3   8       97.27      102.76      2.09 o 
   1   3   8       29.23       30.47      0.93 o 
   2   3   8        0.97        1.46      0.44 o 
   3   3   8        6.09        4.53      0.66 o 
   4   3   8       23.41       22.67      1.39 o 
   5   3   8       11.89       13.09      1.24 o 
  -5   4   8        3.25        1.75      0.58 o 
  -4   4   8        0.07        0.15      0.37 o 
  -3   4   8       20.26       18.86      1.10 o 
  -2   4   8        4.94        5.68      0.47 o 
  -1   4   8       44.46       43.00      1.16 o 
   0   4   8        1.86        1.96      0.28 o 
   1   4   8        0.20        0.05      0.18 o 
   2   4   8        7.78        7.02      0.73 o 
   3   4   8       11.86       11.48      1.02 o 
   4   4   8       11.87       13.60      1.17 o 
   5   4   8        0.22        0.37      0.44 o 
  -5   5   8        0.02        0.15      0.44 o 
  -4   5   8        1.36        1.17      0.44 o 
  -3   5   8        1.41        0.37      0.37 o 
  -2   5   8        3.59        2.85      0.39 o 
  -1   5   8        7.22        7.56      0.51 o 
   0   5   8        0.00        0.11      0.18 o 
   1   5   8        0.78        0.73      0.23 o 
   2   5   8       22.54       21.64      1.32 o 
   3   5   8        2.29        2.70      0.58 o 
   4   5   8       36.76       36.57      1.90 o 
   5   5   8        0.04        0.58      0.51 o 
  -4   6   8        0.74        0.66      0.44 o 
  -3   6   8       10.54       12.94      0.95 o 
  -2   6   8        1.29        1.39      0.30 o 
  -1   6   8        6.08        4.97      1.10 o 
   0   6   8       16.22       13.78      0.69 o 
   1   6   8      136.55      143.00      2.85 o 
   2   6   8        7.27        6.87      0.80 o 
   3   6   8      238.95      238.60      6.53 o 
   4   6   8        4.89        4.90      0.80 o 
   5   6   8        0.53        0.88      0.58 o 
  -4   7   8        0.01       -0.07      0.37 o 
  -3   7   8       11.14       11.33      0.88 o 
  -2   7   8        5.00        5.85      0.54 o 
  -1   7   8        0.19        0.05      0.20 o 
   0   7   8       14.20       14.24      0.99 o 
   1   7   8        5.08        4.81      0.88 o 
   2   7   8        4.74        5.70      0.80 o 
   3   7   8       16.25       14.48      1.17 o 
   4   7   8        0.06       -0.07      0.44 o 
   5   7   8        0.06       -0.15      0.44 o 
  -3   8   8        0.20        0.00      0.58 o 
  -2   8   8        0.60        0.51      0.58 o 
  -1   8   8        0.71        1.53      0.36 o 
   0   8   8        1.17        1.12      0.31 o 
   1   8   8        0.45        0.65      0.28 o 
   2   8   8        1.07        0.95      0.51 o 
   3   8   8        0.45        0.22      0.37 o 
   4   8   8        0.00       -0.07      0.44 o 
   5   8   8        0.40        0.73      0.58 o 
  -3   9   8        0.47        0.44      0.80 o 
  -2   9   8        0.00        0.22      0.58 o 
  -1   9   8        0.50        1.02      0.66 o 
   0   9   8        0.02        0.07      0.51 o 
   1   9   8        0.11       -0.44      0.37 o 
   2   9   8        1.59        2.19      0.73 o 
   3   9   8        3.86        2.56      0.73 o 
   4   9   8        0.02        0.00      0.51 o 
  -2  10   8        0.44        0.29      0.73 o 
  -1  10   8       23.19       23.84      1.97 o 
   0  10   8        9.82        8.33      1.32 o 
   1  10   8       12.65       17.03      1.61 o 
   2  10   8       23.03       21.13      1.75 o 
   3  10   8        0.02       -0.07      0.51 o 
   0  11   8        2.90        2.85      0.95 o 
   1  11   8        0.08        0.00      0.58 o 
   2  11   8        1.24        0.00      0.58 o 
  -2  -4   9        2.01        2.63      0.51 o 
  -1  -4   9       20.82       24.20      1.24 o 
   0  -4   9        3.47        1.95      0.42 o 
   1  -4   9        1.69        1.46      0.66 o 
  -3  -3   9        3.80        4.24      0.58 o 
  -2  -3   9        1.69        1.75      0.44 o 
  -1  -3   9        0.39        0.37      0.37 o 
   0  -3   9        0.01       -0.04      0.24 o 
   1  -3   9        0.37        0.22      0.44 o 
   2  -3   9        1.69        2.70      0.80 o 
  -4  -2   9        0.05       -0.15      0.23 o 
  -3  -2   9        1.55        1.47      0.33 o 
  -2  -2   9        3.15        3.16      0.58 o 
  -1  -2   9        0.67        0.83      0.24 o 
   0  -2   9        0.51        0.63      0.24 o 
   1  -2   9       22.25       27.93      1.68 o 
   2  -2   9        4.76        3.58      0.80 o 
   3  -2   9        0.24        0.29      0.51 o 
  -4  -1   9        1.47        1.10      0.51 o 
  -3  -1   9        0.32        0.73      0.44 o 
  -2  -1   9        4.90        4.69      0.84 o 
  -1  -1   9        0.56        0.84      0.23 o 
   0  -1   9       19.89       20.36      0.96 o 
   1  -1   9       48.74       50.18      2.27 o 
   2  -1   9       23.62       23.62      1.61 o 
   3  -1   9        0.03        0.37      0.51 o 
   4  -1   9        2.75        1.32      0.73 o 
  -5   0   9        0.23       -0.22      0.44 o 
  -4   0   9        0.94        0.80      0.44 o 
  -3   0   9        0.18        0.29      0.37 o 
  -2   0   9        3.22        3.44      0.51 o 
  -1   0   9        0.01        0.10      0.29 o 
   0   0   9        4.69        3.99      0.39 o 
   1   0   9        0.79        1.16      0.55 o 
   2   0   9       94.54      101.10      3.51 o 
   3   0   9        0.01       -0.07      0.44 o 
   4   0   9        0.15        0.15      0.51 o 
  -5   1   9        0.06        0.58      0.51 o 
  -4   1   9        0.01        0.00      0.37 o 
  -3   1   9        0.65        0.37      0.37 o 
  -2   1   9        0.26        0.22      0.29 o 
  -1   1   9       17.78       18.03      0.72 o 
   0   1   9        0.74        0.77      0.26 o 
   1   1   9        2.51        2.68      0.36 o 
   2   1   9        1.70        1.02      0.44 o 
   3   1   9        2.17        1.83      0.51 o 
   4   1   9        2.87        2.05      0.73 o 
  -5   2   9        0.00        0.29      0.44 o 
  -4   2   9        0.98        1.02      0.44 o 
  -3   2   9        0.75        0.66      0.37 o 
  -2   2   9        7.41        7.24      0.73 o 
  -1   2   9        0.40        0.91      0.26 o 
   0   2   9        5.85        5.72      0.44 o 
   1   2   9        0.40        0.29      0.22 o 
   2   2   9        1.55        0.95      0.44 o 
   3   2   9        0.64        1.17      0.51 o 
   4   2   9       48.34       52.96      2.41 o 
   5   2   9        2.92        1.90      0.73 o 
  -5   3   9        1.21        0.73      0.51 o 
  -4   3   9        0.60        0.29      0.37 o 
  -3   3   9        4.92        3.58      0.58 o 
  -2   3   9      124.25      126.29      3.59 o 
  -1   3   9       81.56       74.89      5.31 o 
   0   3   9       74.40       78.33      1.76 o 
   1   3   9      147.86      151.58      2.95 o 
   2   3   9        1.89        1.24      0.44 o 
   3   3   9        1.25        0.66      0.44 o 
   4   3   9        0.79        0.37      0.44 o 
   5   3   9       11.20       11.92      1.24 o 
  -5   4   9        4.68        4.39      0.80 o 
  -4   4   9        3.07        2.19      0.58 o 
  -3   4   9       42.83       39.20      1.68 o 
  -2   4   9       75.75       79.41      2.63 o 
  -1   4   9        1.60        1.50      0.28 o 
   0   4   9        4.01        4.24      0.41 o 
   1   4   9        0.21        0.22      0.21 o 
   2   4   9       11.78       11.19      0.95 o 
   3   4   9        0.81        0.51      0.44 o 
   4   4   9        7.11        8.11      0.95 o 
   5   4   9        3.83        3.51      0.80 o 
  -4   5   9        1.43        0.15      0.37 o 
  -3   5   9        0.31        0.07      0.37 o 
  -2   5   9        0.24        0.32      0.23 o 
  -1   5   9        0.00        0.16      0.18 o 
   0   5   9        2.70        2.02      0.37 o 
   1   5   9        0.00        0.11      0.21 o 
   2   5   9        4.45        4.02      0.66 o 
   3   5   9        0.19       -0.29      0.29 o 
   4   5   9        2.14        1.17      0.58 o 
   5   5   9        0.39        0.22      0.44 o 
  -4   6   9        0.02       -0.15      0.37 o 
  -3   6   9        0.00       -0.22      0.29 o 
  -2   6   9        0.95        0.69      0.55 o 
  -1   6   9        0.08        0.58      0.28 o 
   0   6   9        2.41        1.97      0.35 o 
   1   6   9        0.06        0.57      0.28 o 
   2   6   9       36.36       35.84      1.83 o 
   3   6   9       10.46       11.70      1.10 o 
   4   6   9       12.25       14.47      1.24 o 
   5   6   9        1.51        2.63      0.80 o 
  -4   7   9        0.01        0.80      0.44 o 
  -3   7   9        0.08       -0.29      0.37 o 
  -2   7   9        0.09        0.24      0.25 o 
  -1   7   9        5.82        6.06      0.73 o 
   0   7   9        0.19        0.42      0.24 o 
   1   7   9        0.01       -0.14      0.26 o 
   2   7   9        0.48        0.95      0.51 o 
   3   7   9       29.88       31.39      2.08 o 
   4   7   9       25.91       28.08      1.75 o 
   5   7   9        5.87        9.65      1.17 o 
  -3   8   9        0.07        0.07      0.37 o 
  -2   8   9        1.02        0.51      0.31 o 
  -1   8   9        2.71        2.84      0.43 o 
   0   8   9        7.47        6.45      0.95 o 
   1   8   9        2.35        3.20      0.44 o 
   2   8   9        2.11        1.97      0.66 o 
   3   8   9        4.23        3.80      0.80 o 
   4   8   9        0.00        0.37      0.51 o 
  -2   9   9        0.17        0.29      0.73 o 
  -1   9   9        0.57        0.51      0.58 o 
   0   9   9        3.18        2.12      0.73 o 
   1   9   9        0.00       -0.51      0.37 o 
   2   9   9        0.30       -0.07      0.51 o 
   3   9   9        2.35        2.49      0.80 o 
   4   9   9        0.47        0.95      0.66 o 
  -1  10   9        6.94        4.24      1.17 o 
   0  10   9        7.99        8.26      1.32 o 
   1  10   9        0.64        0.44      0.66 o 
   2  10   9       15.54       13.38      1.46 o 
   3  10   9        0.24       -0.22      0.58 o 
   1  11   9        1.41        1.17      0.73 o 
  -2  -3  10        0.13        0.29      0.37 o 
  -1  -3  10        0.04        0.22      0.37 o 
   0  -3  10        0.24        0.44      0.58 o 
   1  -3  10        1.97        1.53      0.66 o 
   0  -2  10        0.11        0.13      0.28 o 
   1  -2  10        3.60        2.92      0.80 o 
   2  -2  10        0.00       -0.58      0.51 o 
  -4  -1  10        0.37        0.07      0.51 o 
  -3  -1  10        0.09        0.15      0.44 o 
  -2  -1  10        0.17        0.66      0.37 o 
  -1  -1  10        2.38        2.19      0.51 o 
   0  -1  10       12.32       13.13      0.72 o 
   1  -1  10       44.01       47.83      2.34 o 
   2  -1  10       61.62       69.72      3.00 o 
   3  -1  10        1.57        3.00      0.80 o 
  -4   0  10        1.31        1.39      0.51 o 
  -3   0  10        0.17        0.44      0.44 o 
  -2   0  10       12.19       12.65      0.95 o 
  -1   0  10       25.63       28.81      1.39 o 
   0   0  10        6.59        8.12      0.80 o 
   1   0  10       30.10       33.63      1.18 o 
   2   0  10       40.34       48.86      2.34 o 
   3   0  10       11.75        9.58      1.10 o 
  -4   1  10        1.17        1.17      0.51 o 
  -3   1  10        2.54        2.34      0.58 o 
  -2   1  10        0.13        0.51      0.37 o 
  -1   1  10        4.91        4.53      0.58 o 
   0   1  10        0.60        0.61      0.40 o 
   1   1  10        5.55        5.81      0.49 o 
   2   1  10        4.72        3.44      0.66 o 
   3   1  10        1.45        2.27      0.66 o 
   4   1  10        4.37        5.04      0.95 o 
  -4   2  10        0.00       -0.55      0.37 o 
  -3   2  10        0.00       -0.15      0.37 o 
  -2   2  10        1.98        1.17      0.44 o 
  -1   2  10        4.65        5.12      0.47 o 
   0   2  10        1.03        0.41      0.29 o 
   1   2  10        0.21        0.02      0.23 o 
   2   2  10        2.00        1.61      0.51 o 
   3   2  10        7.33        8.41      1.02 o 
   4   2  10        3.00        2.70      0.73 o 
  -4   3  10        0.24        0.22      0.44 o 
  -3   3  10        4.80        5.92      0.73 o 
  -2   3  10        5.85        4.24      0.58 o 
  -1   3  10        0.11       -0.04      0.21 o 
   0   3  10        0.52        0.28      0.23 o 
   1   3  10       13.37       13.43      0.70 o 
   2   3  10        1.35        1.02      0.44 o 
   3   3  10        2.70        1.83      0.58 o 
   4   3  10        0.41        0.80      0.58 o 
  -4   4  10        2.19        3.44      0.66 o 
  -3   4  10        0.65        0.15      0.37 o 
  -2   4  10       30.64       35.69      1.61 o 
  -1   4  10        1.64        1.23      0.55 o 
   0   4  10        0.85        0.96      0.28 o 
   1   4  10        0.70        0.55      0.26 o 
   2   4  10        4.35        4.68      0.73 o 
   3   4  10        0.97        0.95      0.51 o 
   4   4  10        2.16        1.02      0.58 o 
  -4   5  10        0.14        1.17      0.51 o 
  -3   5  10        3.48        2.56      0.58 o 
  -2   5  10        5.47        6.29      0.73 o 
  -1   5  10        1.00        1.14      0.31 o 
   0   5  10        0.01       -0.11      0.21 o 
   1   5  10        6.45        6.59      0.54 o 
   2   5  10        1.79        2.12      0.58 o 
   3   5  10        1.80        1.24      0.58 o 
   4   5  10        0.65        0.80      0.66 o 
  -4   6  10        0.00        0.15      0.44 o 
  -3   6  10        0.00       -0.07      0.37 o 
  -2   6  10        2.20        2.50      0.44 o 
  -1   6  10        0.21        0.33      0.28 o 
   0   6  10        0.07        0.55      0.40 o 
   1   6  10        0.07        0.05      0.23 o 
   2   6  10        0.48        0.88      0.51 o 
   3   6  10       58.55       62.70      2.63 o 
   4   6  10        1.49        1.46      0.66 o 
  -3   7  10        0.82        0.00      0.37 o 
  -2   7  10        0.24        0.09      0.28 o 
  -1   7  10        9.24        7.44      0.91 o 
   0   7  10       39.58       38.91      2.23 o 
   1   7  10        0.05       -0.34      0.23 o 
   2   7  10       91.82       94.72      3.51 o 
   3   7  10       16.33       16.01      1.39 o 
   4   7  10        4.49        5.04      0.95 o 
  -3   8  10        1.12        1.61      0.58 o 
  -2   8  10        0.33        0.08      0.31 o 
  -1   8  10        6.09        7.07      0.59 o 
   0   8  10        0.97        0.38      0.30 o 
   1   8  10        0.16        0.32      0.30 o 
   2   8  10        2.07        2.49      0.73 o 
   3   8  10        8.02        6.36      1.02 o 
   4   8  10        0.59        1.24      0.66 o 
  -2   9  10        0.03       -0.07      0.58 o 
  -1   9  10        0.28        0.44      0.58 o 
   0   9  10        2.13        2.56      0.88 o 
   1   9  10        1.33        0.51      0.58 o 
   2   9  10        0.09       -0.22      0.44 o 
   3   9  10        0.17       -0.07      0.51 o 
  -1  10  10        2.49        1.61      0.88 o 
   0  10  10        0.10        0.07      0.66 o 
   1  10  10        1.39        0.73      0.73 o 
   2  10  10        0.14        0.29      0.51 o 
  -3  -1  11        0.73        0.15      0.44 o 
  -2  -1  11        0.00       -0.07      0.37 o 
  -1  -1  11        0.31        0.88      0.44 o 
   0  -1  11        0.63        0.70      0.44 o 
   1  -1  11        0.42        0.88      0.58 o 
   2  -1  11       16.89       22.52      1.75 o 
  -3   0  11        0.00        0.00      0.44 o 
  -2   0  11        3.26        2.92      0.66 o 
  -1   0  11       21.87       22.15      1.32 o 
   0   0  11        0.57        0.22      0.33 o 
   1   0  11       67.47       73.16      2.93 o 
   2   0  11        5.50        3.73      0.80 o 
  -3   1  11        0.45        0.07      0.37 o 
  -2   1  11        7.46        7.53      0.80 o 
  -1   1  11        0.01       -0.44      0.29 o 
   0   1  11        1.56        1.78      0.36 o 
   1   1  11        0.76        0.98      0.55 o 
   2   1  11        1.90        1.10      0.58 o 
   3   1  11        1.67        1.61      0.73 o 
  -4   2  11        0.07        0.07      0.44 o 
  -3   2  11        0.03        0.00      0.37 o 
  -2   2  11        0.01        0.07      0.37 o 
  -1   2  11        2.45        2.34      0.51 o 
   0   2  11        1.17        1.76      0.36 o 
   1   2  11        1.80        1.58      0.37 o 
   2   2  11        1.25        1.46      0.58 o 
   3   2  11        0.63        0.58      0.44 o 
  -4   3  11        0.02        0.51      0.51 o 
  -3   3  11        0.07        0.44      0.44 o 
  -2   3  11        0.03        0.29      0.37 o 
  -1   3  11        0.71        0.65      0.91 o 
   0   3  11        0.23        0.41      0.37 o 
   1   3  11        3.34        3.57      0.44 o 
   2   3  11        1.73        1.97      0.58 o 
   3   3  11       11.61       12.57      1.17 o 
   4   3  11        0.01       -0.58      0.44 o 
  -4   4  11        0.33       -0.29      0.37 o 
  -3   4  11       13.61       12.14      1.10 o 
  -2   4  11        6.25        5.48      0.73 o 
  -1   4  11       12.23       11.21      0.64 o 
   0   4  11       11.98       12.66      0.95 o 
   1   4  11        0.41        0.29      0.28 o 
   2   4  11        0.11        0.51      0.44 o 
   3   4  11        0.00       -0.55      0.37 o 
   4   4  11       22.04       24.13      1.68 o 
  -3   5  11        4.88        5.19      0.80 o 
  -2   5  11        1.91        2.78      0.58 o 
  -1   5  11        0.09       -0.07      0.26 o 
   0   5  11        1.68        2.25      0.48 o 
   1   5  11        1.03        0.66      0.31 o 
   2   5  11        1.37        0.88      0.51 o 
   3   5  11        9.53       10.23      1.17 o 
   4   5  11        0.17        0.29      0.51 o 
  -3   6  11        0.39        0.66      0.51 o 
  -2   6  11        0.64        0.51      0.37 o 
  -1   6  11        0.23        0.17      0.28 o 
   0   6  11        0.25        0.11      0.26 o 
   1   6  11        2.15        3.55      0.46 o 
   2   6  11        0.14        0.22      0.44 o 
   3   6  11        1.26        1.83      0.66 o 
   4   6  11        0.97        0.58      0.66 o 
  -3   7  11        1.05        1.32      0.51 o 
  -2   7  11        0.00        0.22      0.37 o 
  -1   7  11        0.09        0.16      0.30 o 
   0   7  11        9.25       10.50      0.72 o 
   1   7  11       14.10       13.36      0.79 o 
   2   7  11       23.69       22.08      1.61 o 
   3   7  11       36.44       37.74      2.05 o 
  -2   8  11        0.00        0.51      0.35 o 
  -1   8  11        2.16        2.56      0.47 o 
   0   8  11        2.27        1.77      0.95 o 
   1   8  11        2.15        2.10      0.44 o 
   2   8  11        0.09        0.37      0.51 o 
   3   8  11        1.51        1.83      0.73 o 
  -1   9  11        0.30        0.41      0.66 o 
   0   9  11        0.09       -0.17      0.35 o 
   1   9  11        0.01       -0.01      0.37 o 
   2   9  11        0.15        0.44      0.58 o 
   1  10  11        0.00       -0.15      0.58 o 
  -2   0  12        0.41        0.37      0.51 o 
  -1   0  12        0.00        0.44      0.44 o 
   0   0  12       12.21       12.72      1.02 o 
   1   0  12        0.24        0.51      0.51 o 
  -2   1  12        0.29        0.07      0.44 o 
  -1   1  12        1.30        1.24      0.51 o 
   0   1  12        0.01       -0.13      0.28 o 
   1   1  12        8.94        9.92      0.72 o 
   2   1  12        5.94        6.65      1.10 o 
  -3   2  12        0.25        1.02      0.51 o 
  -2   2  12        1.34        0.58      0.44 o 
  -1   2  12        1.60        0.88      0.51 o 
   0   2  12        1.50        0.84      0.31 o 
   1   2  12        1.13        1.06      0.36 o 
   2   2  12        0.03        0.15      0.51 o 
  -3   3  12        0.50        0.88      0.51 o 
  -2   3  12        1.26        1.24      0.51 o 
  -1   3  12        0.99        0.58      0.51 o 
   0   3  12        0.88        1.24      0.39 o 
   1   3  12        1.03        0.37      0.31 o 
   2   3  12        1.51        1.61      0.58 o 
   3   3  12        7.24        6.07      1.02 o 
  -3   4  12        7.07        5.70      0.80 o 
  -2   4  12       13.65       12.72      1.10 o 
  -1   4  12        0.06        0.22      0.44 o 
   0   4  12       26.97       28.44      1.13 o 
   1   4  12        1.10        0.48      0.31 o 
   2   4  12        1.18        0.80      0.44 o 
   3   4  12        0.05        0.58      0.44 o 
  -3   5  12       16.13       15.86      1.24 o 
  -2   5  12        4.00        4.09      0.73 o 
  -1   5  12        0.76        0.26      0.31 o 
   0   5  12        1.96        2.35      0.44 o 
   1   5  12        2.83        2.55      0.47 o 
   2   5  12        0.00        0.29      0.44 o 
   3   5  12        1.92        2.27      0.80 o 
  -2   6  12        0.14        1.02      0.51 o 
  -1   6  12        0.03       -0.11      0.28 o 
   0   6  12        0.62        0.71      0.35 o 
   1   6  12        0.01       -0.39      0.26 o 
   2   6  12        0.09        0.73      0.51 o 
   3   6  12        0.40       -0.37      0.44 o 
  -2   7  12        0.39       -0.15      0.44 o 
  -1   7  12        0.06        0.14      0.33 o 
   0   7  12        0.26       -0.15      0.28 o 
   1   7  12        0.36        0.09      0.30 o 
   2   7  12       11.56       10.67      1.17 o 
   3   7  12        1.28        1.75      0.66 o 
  -1   8  12        1.44        1.34      0.42 o 
   0   8  12        0.44        0.22      0.51 o 
   1   8  12        3.54        3.09      0.51 o 
   2   8  12        1.30        0.66      0.58 o 
   0   9  12        1.69        1.15      0.55 o 
   1   9  12        0.04       -0.01      0.44 o 
  -1   2  13        0.40        0.58      0.51 o 
   0   2  13        0.29        0.37      0.48 o 
   1   2  13        6.31        6.08      0.61 o 
  -1   3  13        0.25        1.17      0.51 o 
   0   3  13        0.02        0.18      0.31 o 
   1   3  13        0.69        0.53      0.33 o 
  -2   4  13        0.36        0.37      0.51 o 
  -1   4  13        0.02       -0.15      0.37 o 
   0   4  13        0.48        0.63      0.44 o 
   1   4  13        0.21       -0.39      0.28 o 
   2   4  13        0.45        0.15      0.51 o 
  -1   5  13        0.10        0.51      0.51 o 
   0   5  13        0.06       -0.15      0.31 o 
   1   5  13        0.07        0.28      0.33 o 
   2   5  13        0.23        0.22      0.51 o 
  -1   6  13        0.00        0.95      0.51 o 
   0   6  13        0.31        0.48      0.36 o 
   1   6  13        1.00        0.77      0.44 o 
   2   6  13        0.58        0.29      0.51 o 
   0   7  13        0.00        0.11      0.40 o 
   1   7  13        0.05       -0.10      0.37 o 
                                                 
